# Supplementary material for: The N-terminal Helical Region of the Hepatitis C Virus p7 Ion Channel Protein Is Critical for Infectious Virus Production
Source: PLoS Pathog. 2015 Nov 20;11(11):e1005297. doi: 10.1371/journal.ppat.1005297 (PMC4654572; doi:10.1371/journal.ppat.1005297)
Supplement: S1 File — (PDB) [file ppat.1005297.s007.pdb]

TITLE     Homology model of p7 hexamer from strain J6 of hepatitis C virus 
TITLE     p7 OUYANG MODEL 
TITLE     SWISS-MODEL SERVER (http://swissmodel.expasy.org)
EXPDTA    THEORETICAL HOMOLOGY MODEL (SWISS-MODEL SERVER)
AUTHOR    SWISS-MODEL SERVER (SEE REFERENCE IN JRNL Records)
REMARK   1
REMARK   1 REFERENCE 1
REMARK   1   AUTH   K.ARNOLD,L.BORDOLI,J.KOPP,T.SCHWEDE
REMARK   1  TITL   SWISS-MODEL WORKSPACE: A WEB-BASED ENVIRONMENT FOR PROTEIN
REMARK   1  TITL 2 STRUCTURE HOMOLOGY MODELLING
REMARK   1  REF    BIOINFORMATICS                V.  22   195 2006
REMARK   1  REFN                   ISSN 1367-4803
REMARK   1  PMID   16301204
REMARK   1  DOI    10.1093/bioinformatics/bti770
REMARK   1
REMARK   1 REFERENCE 2
REMARK   1  AUTH   P.BENKERT,,M.BIASINI,T.SCHWEDE 
REMARK   1  TITL   TOWARD THE ESTIMATION OF THE ABSOLUTE QUALITY OF INDIVIDUAL
REMARK   1  TITL 2 PROTEIN STRUCTURE MODELS
REMARK   1  REF    BIOINFORMATICS                V.   3 343   2011
REMARK   1  REFN                   ISSN 1367-4803
REMARK   1  PMID   21134891
REMARK   1  DOI    10.1093/bioinformatics/btq662
REMARK   1
REMARK   1 REFERENCE 3
REMARK   1  AUTH   F.KIEFER,K.ARNOLD,M.KUENZLI,L.BORDOLI,T.SCHWEDE
REMARK   1  TITL   THE SWISS-MODEL REPOSITORY AND ASSOCIATED RESOURCES
REMARK   1  REF    NUCLEIC.ACIDS.RES             V.  37 D387  2009
REMARK   1  REFN                   ISSN 0305-1048
REMARK   1  PMID   18931379
REMARK   1  DOI    10.1093/nar/gkn750
REMARK   1
REMARK   1
REMARK   1 REFERENCE 4
REMARK   1  AUTH   T.SCHWEDE,J.KOPP,N.GUEX,M.C.PEITSCH                          
REMARK   1  TITL   SWISS_MODEL: AN AUTOMATED PROTEIN HOMOLOGY-MODELING          
REMARK   1  TITL 2 SERVER                                                       
REMARK   1  REF    NUCLEIC.ACIDS.RES.            V.  31 3381  2003              
REMARK   1  REFN                   ISSN 0305-1048
REMARK   1  PMID   12824332
REMARK   1  DOI    10.1093/nar/gkg520
REMARK   1
REMARK   1 REFERENCE 5
REMARK   1  AUTH   M.C.PEITSCH,N.GUEX                                           
REMARK   1  TITL   SWISS-MODEL AND THE SWISS-PDBVIEWER: AN ENVIRONMENT
REMARK   1  TITL 2 FOR COMPARATIVE PROTEIN MODELLING                            
REMARK   1  REF    ELECTROPHORESIS               V.  18 2714  1997   
REMARK   1  REFN                   ISSN
REMARK   1  DOI    10.1002/elps.1150181505
REMARK   1  PMID   9504803 
REMARK   1
REMARK   1 REFERENCE 6
REMARK   1  AUTH   M.C.PEITSCH
REMARK   1  TITL   PROTEIN MODELING BY E-MAIL
REMARK   1  REF    BIO/TECHNOLOGY                V.  13 658   1995
REMARK   1  REFN                   ISSN 1087-0156
REMARK   1  DOI    10.1038/nbt0795-658
REMARK   1
REMARK   1 DISCLAIMER
REMARK   1 The SWISS-MODEL SERVER produces theoretical models for proteins.
REMARK   1 The results of any theoretical modelling procedure is
REMARK   1 NON-EXPERIMENTAL and MUST be considered with care. These models may
REMARK   1 contain significant errors. This is especially true for automated
REMARK   1 modeling since there is no human intervention during model
REMARK   1 building. Please read the header section and the logfile carefully
REMARK   1 to know what templates and alignments were used during the model
REMARK   1 building process. All information by the SWISS-MODEL SERVER is
REMARK   1 provided "AS-IS", without any warranty, expressed or implied.
REMARK   2
REMARK   2 COPYRIGHT NOTICE
REMARK   2 This SWISS-MODEL protein model is copyright. It is produced by the
REMARK   2 SWISS-MODEL Server Group at Swiss Institute of Bioinformatics. There
REMARK   2 are no restrictions on the use of individual models for your or your
REMARK   2 employer's research projects. If you publish or patent any results
REMARK   2 obtained from this model, please cite the papers mentioned under
REMARK   2 JRNL.
REMARK   2
REMARK   2 FAIR USE NOTICE
REMARK   2 Downloading the entire data-base or substantial portions of it,
REMARK   2 systematic or automatic submission of data, mirroring the
REMARK   2 repository, or further redistribution of substantial portions data
REMARK   2 obtained from SWISS-MODEL is prohibited and requires written
REMARK   2 permission from the SWISS-MODEL Server Group at Swiss Institute of
REMARK   2 Bioinformatics.
REMARK   3 
REMARK   3 MODEL INFORMATION
REMARK   3  ENGIN   PROMOD
REMARK   3  VERSN   3.70
REMARK   3  OSTAT   homo-hexamer
REMARK   3  OSRSN   PREDICTION
REMARK   3  GMQE    NA
REMARK   3  QMN4    -11.53
REMARK   3 
REMARK   3 TEMPLATE 1
REMARK   3  PDBID   2m6x
REMARK   3  CHAIN   A
REMARK   3  MMCIF   A
REMARK   3  PDBV    2015-03-13
REMARK   3  SMTLE   2m6x.1.A
REMARK   3  SMTLV   2015-03-18
REMARK   3  MTHD    SOLUTION NMR 0.00 A
REMARK   3  FOUND   HHblits
REMARK   3  GMQE    0.78
REMARK   3  SIM     0.40
REMARK   3  SID     40.32
REMARK   3  OSTAT   homo-hexamer
REMARK   4  These coordinates are derived directly from the automated model 
REMARK   4  building described in the manuscript with no further minimization 
REMARK   4  or manual manipulation. 
REMARK   4  B-factor column should be considered arbitrary
ATOM      1  N   LEU A   2      15.148  -0.209  34.752  1.00  0.15
ATOM      2  CA  LEU A   2      15.566  -0.932  33.543  1.00  0.15
ATOM      3  C   LEU A   2      14.373  -1.112  32.595  1.00  0.15
ATOM      4  O   LEU A   2      14.438  -0.720  31.432  1.00  0.15
ATOM      5  CB  LEU A   2      16.175  -2.280  33.950  1.00  0.15
ATOM      6  CG  LEU A   2      16.679  -3.080  32.745  1.00  0.15
ATOM      7  CD1 LEU A   2      17.716  -4.105  33.201  1.00  0.15
ATOM      8  CD2 LEU A   2      15.519  -3.812  32.058  1.00  0.15
ATOM      9  N   GLU A   3      13.261  -1.594  33.125  1.00  0.30
ATOM     10  CA  GLU A   3      12.051  -1.787  32.315  1.00  0.30
ATOM     11  C   GLU A   3      11.150  -0.563  32.464  1.00  0.30
ATOM     12  O   GLU A   3      10.156  -0.576  33.185  1.00  0.30
ATOM     13  CB  GLU A   3      11.270  -3.049  32.704  1.00  0.30
ATOM     14  CG  GLU A   3      10.654  -2.994  34.115  1.00  0.30
ATOM     15  CD  GLU A   3      11.691  -3.107  35.223  1.00  0.30
ATOM     16  OE1 GLU A   3      12.875  -3.339  34.889  1.00  0.30
ATOM     17  OE2 GLU A   3      11.283  -3.008  36.393  1.00  0.30
ATOM     18  N   LYS A   4      11.498   0.475  31.716  1.00  0.31
ATOM     19  CA  LYS A   4      10.732   1.733  31.709  1.00  0.31
ATOM     20  C   LYS A   4      11.089   2.548  30.470  1.00  0.31
ATOM     21  O   LYS A   4      10.219   3.022  29.762  1.00  0.31
ATOM     22  CB  LYS A   4      11.054   2.552  32.959  1.00  0.31
ATOM     23  CG  LYS A   4      10.557   1.874  34.237  1.00  0.31
ATOM     24  CD  LYS A   4      10.868   2.691  35.476  1.00  0.31
ATOM     25  CE  LYS A   4      12.373   2.765  35.742  1.00  0.31
ATOM     26  NZ  LYS A   4      12.913   1.437  36.077  1.00  0.31
ATOM     27  N   LEU A   5      12.388   2.634  30.194  1.00  0.45
ATOM     28  CA  LEU A   5      12.877   3.363  29.017  1.00  0.45
ATOM     29  C   LEU A   5      12.394   2.658  27.745  1.00  0.45
ATOM     30  O   LEU A   5      11.713   3.254  26.917  1.00  0.45
ATOM     31  CB  LEU A   5      14.398   3.446  29.084  1.00  0.45
ATOM     32  CG  LEU A   5      14.936   4.270  27.941  1.00  0.45
ATOM     33  CD1 LEU A   5      16.081   4.734  28.544  1.00  0.45
ATOM     34  CD2 LEU A   5      15.141   3.452  26.673  1.00  0.45
ATOM     35  N   VAL A   6      12.689   1.364  27.661  1.00  0.48
ATOM     36  CA  VAL A   6      12.247   0.552  26.518  1.00  0.48
ATOM     37  C   VAL A   6      10.724   0.558  26.463  1.00  0.48
ATOM     38  O   VAL A   6      10.123   0.464  25.392  1.00  0.48
ATOM     39  CB  VAL A   6      12.819  -0.837  26.709  1.00  0.48
ATOM     40  CG1 VAL A   6      12.363  -1.538  27.972  1.00  0.48
ATOM     41  CG2 VAL A   6      12.807  -1.610  25.531  1.00  0.48
ATOM     42  N   ILE A   7      10.107   0.576  27.659  1.00  0.47
ATOM     43  CA  ILE A   7       8.630   0.515  27.784  1.00  0.47
ATOM     44  C   ILE A   7       7.993   1.656  27.033  1.00  0.47
ATOM     45  O   ILE A   7       6.955   1.490  26.401  1.00  0.47
ATOM     46  CB  ILE A   7       8.227   0.500  29.249  1.00  0.47
ATOM     47  CG1 ILE A   7       8.867  -0.667  30.006  1.00  0.47
ATOM     48  CG2 ILE A   7       6.700   0.450  29.373  1.00  0.47
ATOM     49  CD1 ILE A   7       8.415  -2.028  29.478  1.00  0.47
ATOM     50  N   LEU A   8       8.644   2.809  27.103  1.00  0.57
ATOM     51  CA  LEU A   8       8.119   4.008  26.432  1.00  0.57
ATOM     52  C   LEU A   8       8.051   3.804  24.921  1.00  0.57
ATOM     53  O   LEU A   8       7.104   4.235  24.269  1.00  0.57
ATOM     54  CB  LEU A   8       8.974   5.241  26.736  1.00  0.57
ATOM     55  CG  LEU A   8       8.493   5.977  27.989  1.00  0.57
ATOM     56  CD1 LEU A   8       8.600   5.107  29.232  1.00  0.57
ATOM     57  CD2 LEU A   8       9.274   7.278  28.167  1.00  0.57
ATOM     58  N   HIS A   9       9.055   3.105  24.395  1.00  0.60
ATOM     59  CA  HIS A   9       9.136   2.838  22.956  1.00  0.60
ATOM     60  C   HIS A   9       7.971   1.940  22.528  1.00  0.60
ATOM     61  O   HIS A   9       7.370   2.139  21.474  1.00  0.60
ATOM     62  CB  HIS A   9      10.474   2.165  22.642  1.00  0.60
ATOM     63  CG  HIS A   9      10.636   1.857  21.150  1.00  0.60
ATOM     64  ND1 HIS A   9      11.473   0.966  20.632  1.00  0.60
ATOM     65  CD2 HIS A   9       9.958   2.411  20.144  1.00  0.60
ATOM     66  CE1 HIS A   9      11.313   0.969  19.311  1.00  0.60
ATOM     67  NE2 HIS A   9      10.374   1.860  19.014  1.00  0.60
ATOM     68  N   ALA A  10       7.626   1.006  23.410  1.00  0.67
ATOM     69  CA  ALA A  10       6.530   0.064  23.150  1.00  0.67
ATOM     70  C   ALA A  10       5.215   0.831  22.997  1.00  0.67
ATOM     71  O   ALA A  10       4.381   0.498  22.158  1.00  0.67
ATOM     72  CB  ALA A  10       6.411  -0.920  24.313  1.00  0.67
ATOM     73  N   ALA A  11       5.090   1.898  23.784  1.00  0.67
ATOM     74  CA  ALA A  11       3.884   2.735  23.773  1.00  0.67
ATOM     75  C   ALA A  11       3.698   3.366  22.391  1.00  0.67
ATOM     76  O   ALA A  11       2.587   3.460  21.879  1.00  0.67
ATOM     77  CB  ALA A  11       4.012   3.839  24.823  1.00  0.67
ATOM     78  N   SER A  12       4.819   3.734  21.777  1.00  0.67
ATOM     79  CA  SER A  12       4.799   4.362  20.448  1.00  0.67
ATOM     80  C   SER A  12       4.273   3.368  19.412  1.00  0.67
ATOM     81  O   SER A  12       3.486   3.719  18.536  1.00  0.67
ATOM     82  CB  SER A  12       6.209   4.800  20.051  1.00  0.67
ATOM     83  OG  SER A  12       6.170   5.400  18.757  1.00  0.67
ATOM     84  N   ALA A  13       4.682   2.111  19.580  1.00  0.69
ATOM     85  CA  ALA A  13       4.287   1.033  18.662  1.00  0.69
ATOM     86  C   ALA A  13       2.769   0.868  18.673  1.00  0.69
ATOM     87  O   ALA A  13       2.163   0.611  17.638  1.00  0.69
ATOM     88  CB  ALA A  13       4.946  -0.277  19.094  1.00  0.69
ATOM     89  N   ALA A  14       2.178   1.076  19.849  1.00  0.66
ATOM     90  CA  ALA A  14       0.726   0.947  20.023  1.00  0.66
ATOM     91  C   ALA A  14       0.011   1.981  19.151  1.00  0.66
ATOM     92  O   ALA A  14      -1.024   1.695  18.558  1.00  0.66
ATOM     93  CB  ALA A  14       0.357   1.171  21.487  1.00  0.66
ATOM     94  N   SER A  15       0.631   3.152  19.051  1.00  0.63
ATOM     95  CA  SER A  15       0.067   4.266  18.276  1.00  0.63
ATOM     96  C   SER A  15      -0.029   3.884  16.798  1.00  0.63
ATOM     97  O   SER A  15      -1.009   4.198  16.126  1.00  0.63
ATOM     98  CB  SER A  15       0.949   5.505  18.430  1.00  0.63
ATOM     99  OG  SER A  15       0.377   6.592  17.701  1.00  0.63
ATOM    100  N   CYS A  16       0.990   3.163  16.328  1.00  0.59
ATOM    101  CA  CYS A  16       1.045   2.735  14.924  1.00  0.59
ATOM    102  C   CYS A  16      -0.096   1.763  14.629  1.00  0.59
ATOM    103  O   CYS A  16      -0.687   1.815  13.555  1.00  0.59
ATOM    104  CB  CYS A  16       2.384   2.060  14.631  1.00  0.59
ATOM    105  SG  CYS A  16       2.541   1.532  12.888  1.00  0.59
ATOM    106  N   ASN A  17      -0.401   0.918  15.613  1.00  0.52
ATOM    107  CA  ASN A  17      -1.474  -0.075  15.469  1.00  0.52
ATOM    108  C   ASN A  17      -2.795   0.636  15.152  1.00  0.52
ATOM    109  O   ASN A  17      -3.571   0.968  16.041  1.00  0.52
ATOM    110  CB  ASN A  17      -1.633  -0.898  16.751  1.00  0.52
ATOM    111  CG  ASN A  17      -0.402  -1.749  17.044  1.00  0.52
ATOM    112  OD1 ASN A  17      -0.195  -2.787  16.435  1.00  0.52
ATOM    113  ND2 ASN A  17       0.398  -1.290  17.987  1.00  0.52
ATOM    114  N   GLY A  18      -3.031   0.824  13.854  1.00  0.58
ATOM    115  CA  GLY A  18      -4.239   1.492  13.358  1.00  0.58
ATOM    116  C   GLY A  18      -4.356   1.246  11.861  1.00  0.58
ATOM    117  O   GLY A  18      -3.485   1.631  11.083  1.00  0.58
ATOM    118  N   PHE A  19      -5.458   0.612  11.481  1.00  0.53
ATOM    119  CA  PHE A  19      -5.680   0.243  10.079  1.00  0.53
ATOM    120  C   PHE A  19      -5.510   1.453   9.163  1.00  0.53
ATOM    121  O   PHE A  19      -5.071   1.322   8.026  1.00  0.53
ATOM    122  CB  PHE A  19      -7.072  -0.208   9.980  1.00  0.53
ATOM    123  CG  PHE A  19      -8.154   0.855   9.846  1.00  0.53
ATOM    124  CD1 PHE A  19      -8.315   1.725  10.910  1.00  0.53
ATOM    125  CD2 PHE A  19      -8.896   1.025   8.682  1.00  0.53
ATOM    126  CE1 PHE A  19      -9.219   2.772  10.813  1.00  0.53
ATOM    127  CE2 PHE A  19      -9.806   2.068   8.588  1.00  0.53
ATOM    128  CZ  PHE A  19      -9.966   2.943   9.654  1.00  0.53
ATOM    129  N   LEU A  20      -5.836   2.630   9.700  1.00  0.62
ATOM    130  CA  LEU A  20      -5.732   3.871   8.931  1.00  0.62
ATOM    131  C   LEU A  20      -4.271   4.094   8.567  1.00  0.62
ATOM    132  O   LEU A  20      -3.904   4.504   7.524  1.00  0.62
ATOM    133  CB  LEU A  20      -6.234   5.034   9.780  1.00  0.62
ATOM    134  CG  LEU A  20      -6.225   6.287   8.991  1.00  0.62
ATOM    135  CD1 LEU A  20      -7.097   6.262   7.737  1.00  0.62
ATOM    136  CD2 LEU A  20      -6.133   7.468   9.892  1.00  0.62
ATOM    137  N   TYR A  21      -3.382   3.796   9.483  1.00  0.58
ATOM    138  CA  TYR A  21      -1.937   3.954   9.271  1.00  0.58
ATOM    139  C   TYR A  21      -1.473   2.994   8.181  1.00  0.58
ATOM    140  O   TYR A  21      -0.635   3.296   7.376  1.00  0.58
ATOM    141  CB  TYR A  21      -1.195   3.655  10.574  1.00  0.58
ATOM    142  CG  TYR A  21       0.316   3.830  10.408  1.00  0.58
ATOM    143  CD1 TYR A  21       0.874   5.099  10.481  1.00  0.58
ATOM    144  CD2 TYR A  21       1.135   2.720  10.237  1.00  0.58
ATOM    145  CE1 TYR A  21       2.250   5.261  10.381  1.00  0.58
ATOM    146  CE2 TYR A  21       2.513   2.883  10.137  1.00  0.58
ATOM    147  CZ  TYR A  21       3.069   4.153  10.206  1.00  0.58
ATOM    148  OH  TYR A  21       4.412   4.316  10.070  1.00  0.58
ATOM    149  N   PHE A  22      -2.064   1.812   8.159  1.00  0.58
ATOM    150  CA  PHE A  22      -1.708   0.774   7.182  1.00  0.58
ATOM    151  C   PHE A  22      -2.037   1.233   5.759  1.00  0.58
ATOM    152  O   PHE A  22      -1.304   0.935   4.816  1.00  0.58
ATOM    153  CB  PHE A  22      -2.465  -0.513   7.505  1.00  0.58
ATOM    154  CG  PHE A  22      -2.104  -1.616   6.511  1.00  0.58
ATOM    155  CD1 PHE A  22      -0.928  -2.341   6.687  1.00  0.58
ATOM    156  CD2 PHE A  22      -2.965  -1.911   5.457  1.00  0.58
ATOM    157  CE1 PHE A  22      -0.639  -3.396   5.842  1.00  0.58
ATOM    158  CE2 PHE A  22      -2.687  -2.956   4.607  1.00  0.58
ATOM    159  CZ  PHE A  22      -1.612  -3.742   4.901  1.00  0.58
ATOM    160  N   VAL A  23      -3.127   1.982   5.637  1.00  0.66
ATOM    161  CA  VAL A  23      -3.589   2.466   4.327  1.00  0.66
ATOM    162  C   VAL A  23      -2.563   3.416   3.696  1.00  0.66
ATOM    163  O   VAL A  23      -2.388   3.426   2.481  1.00  0.66
ATOM    164  CB  VAL A  23      -4.939   3.166   4.462  1.00  0.66
ATOM    165  CG1 VAL A  23      -4.867   4.405   5.269  1.00  0.66
ATOM    166  CG2 VAL A  23      -5.465   3.607   3.099  1.00  0.66
ATOM    167  N   ILE A  24      -1.897   4.189   4.545  1.00  0.64
ATOM    168  CA  ILE A  24      -0.944   5.204   4.090  1.00  0.64
ATOM    169  C   ILE A  24       0.226   4.614   3.332  1.00  0.64
ATOM    170  O   ILE A  24       0.648   5.071   2.289  1.00  0.64
ATOM    171  CB  ILE A  24      -0.457   6.082   5.234  1.00  0.64
ATOM    172  CG1 ILE A  24       0.354   5.270   6.206  1.00  0.64
ATOM    173  CG2 ILE A  24      -1.612   6.789   5.930  1.00  0.64
ATOM    174  CD1 ILE A  24       0.936   6.070   7.347  1.00  0.64
ATOM    175  N   PHE A  25       0.803   3.574   3.907  1.00  0.62
ATOM    176  CA  PHE A  25       2.000   2.952   3.333  1.00  0.62
ATOM    177  C   PHE A  25       1.717   2.378   1.941  1.00  0.62
ATOM    178  O   PHE A  25       2.481   2.601   1.006  1.00  0.62
ATOM    179  CB  PHE A  25       2.521   1.856   4.262  1.00  0.62
ATOM    180  CG  PHE A  25       3.792   1.234   3.705  1.00  0.62
ATOM    181  CD1 PHE A  25       4.939   1.933   3.893  1.00  0.62
ATOM    182  CD2 PHE A  25       3.745   0.009   3.045  1.00  0.62
ATOM    183  CE1 PHE A  25       5.913   1.469   3.267  1.00  0.62
ATOM    184  CE2 PHE A  25       4.846  -0.597   2.542  1.00  0.62
ATOM    185  CZ  PHE A  25       5.835   0.182   2.597  1.00  0.62
ATOM    186  N   PHE A  26       0.599   1.682   1.808  1.00  0.61
ATOM    187  CA  PHE A  26       0.220   1.054   0.530  1.00  0.61
ATOM    188  C   PHE A  26      -0.054   2.124  -0.521  1.00  0.61
ATOM    189  O   PHE A  26       0.334   1.981  -1.678  1.00  0.61
ATOM    190  CB  PHE A  26      -1.032   0.188   0.692  1.00  0.61
ATOM    191  CG  PHE A  26      -0.768  -1.039   1.565  1.00  0.61
ATOM    192  CD1 PHE A  26       0.159  -0.978   2.599  1.00  0.61
ATOM    193  CD2 PHE A  26      -1.473  -2.212   1.329  1.00  0.61
ATOM    194  CE1 PHE A  26       0.415  -2.074   3.372  1.00  0.61
ATOM    195  CE2 PHE A  26      -1.222  -3.330   2.096  1.00  0.61
ATOM    196  CZ  PHE A  26      -0.194  -3.236   3.026  1.00  0.61
ATOM    197  N   VAL A  27      -0.703   3.201  -0.092  1.00  0.64
ATOM    198  CA  VAL A  27      -1.101   4.274  -1.017  1.00  0.64
ATOM    199  C   VAL A  27       0.140   4.933  -1.611  1.00  0.64
ATOM    200  O   VAL A  27       0.218   5.194  -2.763  1.00  0.64
ATOM    201  CB  VAL A  27      -1.944   5.321  -0.294  1.00  0.64
ATOM    202  CG1 VAL A  27      -1.161   5.981   0.786  1.00  0.64
ATOM    203  CG2 VAL A  27      -2.412   6.403  -1.264  1.00  0.64
ATOM    204  N   ALA A  28       1.154   5.139  -0.792  1.00  0.70
ATOM    205  CA  ALA A  28       2.385   5.807  -1.226  1.00  0.70
ATOM    206  C   ALA A  28       3.098   4.942  -2.265  1.00  0.70
ATOM    207  O   ALA A  28       3.606   5.444  -3.267  1.00  0.70
ATOM    208  CB  ALA A  28       3.301   6.022  -0.022  1.00  0.70
ATOM    209  N   ALA A  29       3.060   3.636  -2.028  1.00  0.69
ATOM    210  CA  ALA A  29       3.738   2.704  -2.920  1.00  0.69
ATOM    211  C   ALA A  29       3.087   2.623  -4.285  1.00  0.69
ATOM    212  O   ALA A  29       3.772   2.562  -5.299  1.00  0.69
ATOM    213  CB  ALA A  29       3.642   1.418  -2.367  1.00  0.69
ATOM    214  N   TRP A  30       1.759   2.676  -4.294  1.00  0.51
ATOM    215  CA  TRP A  30       0.994   2.584  -5.545  1.00  0.51
ATOM    216  C   TRP A  30       1.197   3.826  -6.417  1.00  0.51
ATOM    217  O   TRP A  30       1.315   3.730  -7.635  1.00  0.51
ATOM    218  CB  TRP A  30      -0.490   2.396  -5.233  1.00  0.51
ATOM    219  CG  TRP A  30      -1.005   1.040  -5.719  1.00  0.51
ATOM    220  CD1 TRP A  30      -1.364   0.749  -6.968  1.00  0.51
ATOM    221  CD2 TRP A  30      -1.190  -0.106  -4.958  1.00  0.51
ATOM    222  NE1 TRP A  30      -1.769  -0.520  -7.032  1.00  0.51
ATOM    223  CE2 TRP A  30      -1.681  -1.071  -5.824  1.00  0.51
ATOM    224  CE3 TRP A  30      -1.009  -0.404  -3.613  1.00  0.51
ATOM    225  CZ2 TRP A  30      -1.995  -2.339  -5.350  1.00  0.51
ATOM    226  CZ3 TRP A  30      -1.320  -1.673  -3.138  1.00  0.51
ATOM    227  CH2 TRP A  30      -1.813  -2.641  -4.006  1.00  0.51
ATOM    228  N   TYR A  31       1.312   4.980  -5.772  1.00  0.51
ATOM    229  CA  TYR A  31       1.421   6.282  -6.479  1.00  0.51
ATOM    230  C   TYR A  31       2.717   6.425  -7.217  1.00  0.51
ATOM    231  O   TYR A  31       2.747   6.930  -8.335  1.00  0.51
ATOM    232  CB  TYR A  31       1.322   7.475  -5.499  1.00  0.51
ATOM    233  CG  TYR A  31       1.308   8.801  -6.178  1.00  0.51
ATOM    234  CD1 TYR A  31       0.198   9.322  -6.815  1.00  0.51
ATOM    235  CD2 TYR A  31       2.484   9.521  -6.120  1.00  0.51
ATOM    236  CE1 TYR A  31       0.254  10.572  -7.402  1.00  0.51
ATOM    237  CE2 TYR A  31       2.541  10.775  -6.707  1.00  0.51
ATOM    238  CZ  TYR A  31       1.434  11.301  -7.352  1.00  0.51
ATOM    239  OH  TYR A  31       1.509  12.514  -7.959  1.00  0.51
ATOM    240  N   ILE A  32       3.786   5.981  -6.573  1.00  0.58
ATOM    241  CA  ILE A  32       5.139   6.131  -7.132  1.00  0.58
ATOM    242  C   ILE A  32       5.304   5.421  -8.477  1.00  0.58
ATOM    243  O   ILE A  32       6.216   5.745  -9.231  1.00  0.58
ATOM    244  CB  ILE A  32       6.191   5.617  -6.152  1.00  0.58
ATOM    245  CG1 ILE A  32       6.025   4.119  -5.904  1.00  0.58
ATOM    246  CG2 ILE A  32       6.145   6.414  -4.847  1.00  0.58
ATOM    247  CD1 ILE A  32       7.124   3.571  -5.017  1.00  0.58
ATOM    248  N   LYS A  33       4.455   4.433  -8.754  1.00  0.58
ATOM    249  CA  LYS A  33       4.574   3.673 -10.008  1.00  0.58
ATOM    250  C   LYS A  33       4.784   4.625 -11.181  1.00  0.58
ATOM    251  O   LYS A  33       5.701   4.532 -11.924  1.00  0.58
ATOM    252  CB  LYS A  33       3.321   2.841 -10.282  1.00  0.58
ATOM    253  CG  LYS A  33       3.177   1.696  -9.282  1.00  0.58
ATOM    254  CD  LYS A  33       2.024   0.773  -9.674  1.00  0.58
ATOM    255  CE  LYS A  33       1.886  -0.389  -8.688  1.00  0.58
ATOM    256  NZ  LYS A  33       3.115  -1.198  -8.638  1.00  0.58
ATOM    257  N   GLY A  34       3.927   5.623 -11.306  1.00  0.53
ATOM    258  CA  GLY A  34       4.018   6.600 -12.403  1.00  0.53
ATOM    259  C   GLY A  34       5.347   7.355 -12.339  1.00  0.53
ATOM    260  O   GLY A  34       5.939   7.663 -13.363  1.00  0.53
ATOM    261  N   ARG A  35       5.798   7.622 -11.120  1.00  0.56
ATOM    262  CA  ARG A  35       7.041   8.371 -10.892  1.00  0.56
ATOM    263  C   ARG A  35       8.253   7.585 -11.369  1.00  0.56
ATOM    264  O   ARG A  35       9.173   8.136 -11.859  1.00  0.56
ATOM    265  CB  ARG A  35       7.209   8.699  -9.410  1.00  0.56
ATOM    266  CG  ARG A  35       6.136   9.671  -8.919  1.00  0.56
ATOM    267  CD  ARG A  35       6.424  10.070  -7.477  1.00  0.56
ATOM    268  NE  ARG A  35       5.490  11.105  -7.024  1.00  0.56
ATOM    269  CZ  ARG A  35       5.618  11.775  -5.870  1.00  0.56
ATOM    270  NH1 ARG A  35       6.643  11.501  -5.064  1.00  0.56
ATOM    271  NH2 ARG A  35       4.767  12.759  -5.551  1.00  0.56
ATOM    272  N   VAL A  36       8.209   6.274 -11.270  1.00  0.55
ATOM    273  CA  VAL A  36       9.354   5.413 -11.606  1.00  0.55
ATOM    274  C   VAL A  36       9.799   5.538 -13.070  1.00  0.55
ATOM    275  O   VAL A  36      10.991   5.578 -13.355  1.00  0.55
ATOM    276  CB  VAL A  36       9.028   3.954 -11.288  1.00  0.55
ATOM    277  CG1 VAL A  36       7.902   3.428 -12.125  1.00  0.55
ATOM    278  CG2 VAL A  36      10.231   3.057 -11.574  1.00  0.55
ATOM    279  N   VAL A  37       8.844   5.572 -13.977  1.00  0.48
ATOM    280  CA  VAL A  37       9.149   5.543 -15.421  1.00  0.48
ATOM    281  C   VAL A  37       9.909   6.788 -15.921  1.00  0.48
ATOM    282  O   VAL A  37      10.869   6.646 -16.674  1.00  0.48
ATOM    283  CB  VAL A  37       7.888   5.252 -16.248  1.00  0.48
ATOM    284  CG1 VAL A  37       6.607   5.515 -15.444  1.00  0.48
ATOM    285  CG2 VAL A  37       7.864   6.083 -17.542  1.00  0.48
ATOM    286  N   PRO A  38       9.460   7.981 -15.534  1.00  0.39
ATOM    287  CA  PRO A  38      10.105   9.236 -15.938  1.00  0.39
ATOM    288  C   PRO A  38      11.519   9.339 -15.361  1.00  0.39
ATOM    289  O   PRO A  38      12.421   9.869 -16.004  1.00  0.39
ATOM    290  CB  PRO A  38       9.181  10.330 -15.405  1.00  0.39
ATOM    291  CG  PRO A  38       8.513   9.682 -14.199  1.00  0.39
ATOM    292  CD  PRO A  38       8.338   8.244 -14.629  1.00  0.39
ATOM    293  N   LEU A  39      11.705   8.773 -14.177  1.00  0.46
ATOM    294  CA  LEU A  39      13.029   8.761 -13.532  1.00  0.46
ATOM    295  C   LEU A  39      14.033   7.979 -14.361  1.00  0.46
ATOM    296  O   LEU A  39      15.209   8.328 -14.416  1.00  0.46
ATOM    297  CB  LEU A  39      12.931   8.075 -12.214  1.00  0.46
ATOM    298  CG  LEU A  39      12.333   8.910 -11.274  1.00  0.46
ATOM    299  CD1 LEU A  39      11.149   9.567 -11.542  1.00  0.46
ATOM    300  CD2 LEU A  39      11.829   7.829 -10.244  1.00  0.46
ATOM    301  N   ALA A  40      13.538   6.931 -15.017  1.00  0.49
ATOM    302  CA  ALA A  40      14.391   6.038 -15.812  1.00  0.49
ATOM    303  C   ALA A  40      15.058   6.793 -16.965  1.00  0.49
ATOM    304  O   ALA A  40      16.224   6.561 -17.275  1.00  0.49
ATOM    305  CB  ALA A  40      13.551   4.889 -16.370  1.00  0.49
ATOM    306  N   THR A  41      14.324   7.747 -17.527  1.00  0.22
ATOM    307  CA  THR A  41      14.795   8.503 -18.699  1.00  0.22
ATOM    308  C   THR A  41      15.257   9.896 -18.264  1.00  0.22
ATOM    309  O   THR A  41      14.446  10.761 -17.934  1.00  0.22
ATOM    310  CB  THR A  41      13.663   8.656 -19.717  1.00  0.22
ATOM    311  OG1 THR A  41      12.665   9.534 -19.188  1.00  0.22
ATOM    312  CG2 THR A  41      13.033   7.298 -20.041  1.00  0.22
ATOM    313  N   TYR A  42      16.568  10.062 -18.212  1.00  0.18
ATOM    314  CA  TYR A  42      17.185  11.344 -17.833  1.00  0.18
ATOM    315  C   TYR A  42      18.463  11.560 -18.650  1.00  0.18
ATOM    316  O   TYR A  42      18.435  11.542 -19.878  1.00  0.18
ATOM    317  CB  TYR A  42      17.471  11.341 -16.324  1.00  0.18
ATOM    318  CG  TYR A  42      18.308  10.116 -15.937  1.00  0.18
ATOM    319  CD1 TYR A  42      17.723   8.857 -15.963  1.00  0.18
ATOM    320  CD2 TYR A  42      19.627  10.260 -15.531  1.00  0.18
ATOM    321  CE1 TYR A  42      18.456   7.741 -15.591  1.00  0.18
ATOM    322  CE2 TYR A  42      20.362   9.142 -15.156  1.00  0.18
ATOM    323  CZ  TYR A  42      19.776   7.883 -15.191  1.00  0.18
ATOM    324  OH  TYR A  42      20.500   6.788 -14.833  1.00  0.18
ATOM    325  N   SER A  43      19.573  11.754 -17.946  1.00  0.24
ATOM    326  CA  SER A  43      20.878  11.960 -18.574  1.00  0.24
ATOM    327  C   SER A  43      21.792  10.782 -18.236  1.00  0.24
ATOM    328  O   SER A  43      21.402   9.862 -17.524  1.00  0.24
ATOM    329  CB  SER A  43      21.485  13.268 -18.064  1.00  0.24
ATOM    330  OG  SER A  43      22.725  13.511 -18.736  1.00  0.24
ATOM    331  N   LEU A  44      23.007  10.821 -18.766  1.00  0.16
ATOM    332  CA  LEU A  44      23.972   9.736 -18.574  1.00  0.16
ATOM    333  C   LEU A  44      25.214  10.253 -17.840  1.00  0.16
ATOM    334  O   LEU A  44      26.120  10.828 -18.442  1.00  0.16
ATOM    335  CB  LEU A  44      24.312   9.139 -19.943  1.00  0.16
ATOM    336  CG  LEU A  44      25.258   7.938 -19.838  1.00  0.16
ATOM    337  CD1 LEU A  44      25.140   7.076 -21.094  1.00  0.16
ATOM    338  CD2 LEU A  44      26.712   8.397 -19.688  1.00  0.16
ATOM    339  N   THR A  45      25.193  10.073 -16.527  1.00  0.39
ATOM    340  CA  THR A  45      26.309  10.477 -15.655  1.00  0.39
ATOM    341  C   THR A  45      27.274   9.293 -15.509  1.00  0.39
ATOM    342  O   THR A  45      28.335   9.264 -16.111  1.00  0.39
ATOM    343  CB  THR A  45      25.770  10.910 -14.290  1.00  0.39
ATOM    344  OG1 THR A  45      26.857  11.373 -13.531  1.00  0.39
ATOM    345  CG2 THR A  45      25.024   9.785 -13.547  1.00  0.39
ATOM    346  N   GLY A  46      26.896   8.328 -14.670  1.00  0.47
ATOM    347  CA  GLY A  46      27.629   7.097 -14.443  1.00  0.47
ATOM    348  C   GLY A  46      28.772   7.280 -13.444  1.00  0.47
ATOM    349  O   GLY A  46      29.134   6.338 -12.748  1.00  0.47
ATOM    350  N   LEU A  47      29.311   8.492 -13.367  1.00  0.45
ATOM    351  CA  LEU A  47      30.456   8.755 -12.484  1.00  0.45
ATOM    352  C   LEU A  47      30.068   9.719 -11.359  1.00  0.45
ATOM    353  O   LEU A  47      30.696   9.736 -10.302  1.00  0.45
ATOM    354  CB  LEU A  47      31.625   9.289 -13.319  1.00  0.45
ATOM    355  CG  LEU A  47      32.889   9.511 -12.480  1.00  0.45
ATOM    356  CD1 LEU A  47      34.122   9.498 -13.381  1.00  0.45
ATOM    357  CD2 LEU A  47      32.825  10.859 -11.752  1.00  0.45
ATOM    358  N   TRP A  48      28.997  10.472 -11.586  1.00  0.49
ATOM    359  CA  TRP A  48      28.565  11.498 -10.626  1.00  0.49
ATOM    360  C   TRP A  48      28.112  10.883  -9.298  1.00  0.49
ATOM    361  O   TRP A  48      28.393  11.429  -8.236  1.00  0.49
ATOM    362  CB  TRP A  48      27.418  12.327 -11.176  1.00  0.49
ATOM    363  CG  TRP A  48      27.328  13.688 -10.535  1.00  0.49
ATOM    364  CD1 TRP A  48      27.772  14.825 -11.059  1.00  0.49
ATOM    365  CD2 TRP A  48      26.820  13.970  -9.279  1.00  0.49
ATOM    366  NE1 TRP A  48      27.577  15.816 -10.189  1.00  0.49
ATOM    367  CE2 TRP A  48      27.003  15.330  -9.090  1.00  0.49
ATOM    368  CE3 TRP A  48      26.249  13.195  -8.277  1.00  0.49
ATOM    369  CZ2 TRP A  48      26.620  15.924  -7.893  1.00  0.49
ATOM    370  CZ3 TRP A  48      25.866  13.786  -7.080  1.00  0.49
ATOM    371  CH2 TRP A  48      26.051  15.151  -6.888  1.00  0.49
ATOM    372  N   SER A  49      27.405   9.755  -9.369  1.00  0.66
ATOM    373  CA  SER A  49      26.844   9.135  -8.156  1.00  0.66
ATOM    374  C   SER A  49      27.911   8.369  -7.374  1.00  0.66
ATOM    375  O   SER A  49      28.092   8.578  -6.176  1.00  0.66
ATOM    376  CB  SER A  49      25.703   8.182  -8.513  1.00  0.66
ATOM    377  OG  SER A  49      25.181   7.612  -7.312  1.00  0.66
ATOM    378  N   PHE A  50      28.621   7.499  -8.091  1.00  0.57
ATOM    379  CA  PHE A  50      29.627   6.621  -7.475  1.00  0.57
ATOM    380  C   PHE A  50      30.664   7.411  -6.670  1.00  0.57
ATOM    381  O   PHE A  50      31.133   6.937  -5.641  1.00  0.57
ATOM    382  CB  PHE A  50      30.327   5.797  -8.557  1.00  0.57
ATOM    383  CG  PHE A  50      31.374   4.866  -7.939  1.00  0.57
ATOM    384  CD1 PHE A  50      30.977   3.666  -7.362  1.00  0.57
ATOM    385  CD2 PHE A  50      32.719   5.211  -7.973  1.00  0.57
ATOM    386  CE1 PHE A  50      31.926   2.810  -6.818  1.00  0.57
ATOM    387  CE2 PHE A  50      33.669   4.354  -7.431  1.00  0.57
ATOM    388  CZ  PHE A  50      33.272   3.155  -6.851  1.00  0.57
ATOM    389  N   SER A  51      30.980   8.620  -7.125  1.00  0.66
ATOM    390  CA  SER A  51      31.971   9.446  -6.418  1.00  0.66
ATOM    391  C   SER A  51      31.463   9.775  -5.013  1.00  0.66
ATOM    392  O   SER A  51      32.200   9.680  -4.035  1.00  0.66
ATOM    393  CB  SER A  51      32.253  10.739  -7.185  1.00  0.66
ATOM    394  OG  SER A  51      32.889  10.431  -8.426  1.00  0.66
ATOM    395  N   LEU A  52      30.172  10.071  -4.931  1.00  0.64
ATOM    396  CA  LEU A  52      29.525  10.385  -3.648  1.00  0.64
ATOM    397  C   LEU A  52      29.461   9.163  -2.743  1.00  0.64
ATOM    398  O   LEU A  52      29.818   9.230  -1.568  1.00  0.64
ATOM    399  CB  LEU A  52      28.115  10.939  -3.885  1.00  0.64
ATOM    400  CG  LEU A  52      28.149  12.430  -4.231  1.00  0.64
ATOM    401  CD1 LEU A  52      28.622  13.235  -3.017  1.00  0.64
ATOM    402  CD2 LEU A  52      29.061  12.701  -5.433  1.00  0.64
ATOM    403  N   LEU A  53      29.023   8.048  -3.320  1.00  0.63
ATOM    404  CA  LEU A  53      28.896   6.792  -2.569  1.00  0.63
ATOM    405  C   LEU A  53      30.274   6.295  -2.120  1.00  0.63
ATOM    406  O   LEU A  53      30.394   5.650  -1.085  1.00  0.63
ATOM    407  CB  LEU A  53      28.169   5.756  -3.431  1.00  0.63
ATOM    408  CG  LEU A  53      27.930   4.448  -2.672  1.00  0.63
ATOM    409  CD1 LEU A  53      26.780   3.685  -3.281  1.00  0.63
ATOM    410  CD2 LEU A  53      29.179   3.563  -2.703  1.00  0.63
ATOM    411  N   LEU A  54      31.300   6.659  -2.878  1.00  0.59
ATOM    412  CA  LEU A  54      32.670   6.212  -2.600  1.00  0.59
ATOM    413  C   LEU A  54      33.120   6.692  -1.217  1.00  0.59
ATOM    414  O   LEU A  54      33.797   5.962  -0.505  1.00  0.59
ATOM    415  CB  LEU A  54      33.607   6.705  -3.706  1.00  0.59
ATOM    416  CG  LEU A  54      35.041   6.203  -3.516  1.00  0.59
ATOM    417  CD1 LEU A  54      35.777   6.208  -4.855  1.00  0.59
ATOM    418  CD2 LEU A  54      35.798   7.095  -2.525  1.00  0.59
ATOM    419  N   LEU A  55      32.684   7.889  -0.837  1.00  0.54
ATOM    420  CA  LEU A  55      33.008   8.423   0.489  1.00  0.54
ATOM    421  C   LEU A  55      32.367   7.542   1.565  1.00  0.54
ATOM    422  O   LEU A  55      32.979   7.229   2.581  1.00  0.54
ATOM    423  CB  LEU A  55      32.495   9.861   0.620  1.00  0.54
ATOM    424  CG  LEU A  55      32.721  10.403   2.035  1.00  0.54
ATOM    425  CD1 LEU A  55      34.194  10.270   2.436  1.00  0.54
ATOM    426  CD2 LEU A  55      32.276  11.862   2.120  1.00  0.54
ATOM    427  N   ALA A  56      31.130   7.149   1.286  1.00  0.61
ATOM    428  CA  ALA A  56      30.353   6.279   2.179  1.00  0.61
ATOM    429  C   ALA A  56      30.864   4.836   2.151  1.00  0.61
ATOM    430  O   ALA A  56      30.717   4.096   3.121  1.00  0.61
ATOM    431  CB  ALA A  56      28.886   6.302   1.750  1.00  0.61
ATOM    432  N   LEU A  57      31.456   4.457   1.023  1.00  0.46
ATOM    433  CA  LEU A  57      31.835   3.064   0.749  1.00  0.46
ATOM    434  C   LEU A  57      32.788   2.448   1.788  1.00  0.46
ATOM    435  O   LEU A  57      32.572   1.307   2.199  1.00  0.46
ATOM    436  CB  LEU A  57      32.393   2.957  -0.674  1.00  0.46
ATOM    437  CG  LEU A  57      32.726   1.512  -1.051  1.00  0.46
ATOM    438  CD1 LEU A  57      32.702   1.353  -2.570  1.00  0.46
ATOM    439  CD2 LEU A  57      34.114   1.124  -0.527  1.00  0.46
ATOM    440  N   PRO A  58      33.819   3.178   2.213  1.00  0.41
ATOM    441  CA  PRO A  58      34.788   2.678   3.198  1.00  0.41
ATOM    442  C   PRO A  58      34.105   2.388   4.532  1.00  0.41
ATOM    443  O   PRO A  58      34.408   1.382   5.172  1.00  0.41
ATOM    444  CB  PRO A  58      35.832   3.787   3.308  1.00  0.41
ATOM    445  CG  PRO A  58      35.061   5.050   2.933  1.00  0.41
ATOM    446  CD  PRO A  58      34.109   4.572   1.861  1.00  0.41
ATOM    447  N   GLN A  59      33.142   3.242   4.890  1.00  0.41
ATOM    448  CA  GLN A  59      32.366   3.069   6.126  1.00  0.41
ATOM    449  C   GLN A  59      33.327   2.967   7.318  1.00  0.41
ATOM    450  O   GLN A  59      34.477   2.558   7.193  1.00  0.41
ATOM    451  CB  GLN A  59      31.533   1.786   6.019  1.00  0.41
ATOM    452  CG  GLN A  59      30.639   1.565   7.240  1.00  0.41
ATOM    453  CD  GLN A  59      29.621   2.697   7.398  1.00  0.41
ATOM    454  OE1 GLN A  59      29.810   3.614   8.192  1.00  0.41
ATOM    455  NE2 GLN A  59      28.531   2.577   6.654  1.00  0.41
ATOM    456  N   GLN A  60      32.816   3.310   8.496  1.00  0.42
ATOM    457  CA  GLN A  60      33.600   3.272   9.728  1.00  0.42
ATOM    458  C   GLN A  60      32.655   3.390  10.914  1.00  0.42
ATOM    459  O   GLN A  60      32.502   4.437  11.545  1.00  0.42
ATOM    460  CB  GLN A  60      34.547   4.444   9.726  1.00  0.42
ATOM    461  CG  GLN A  60      34.000   5.824   9.923  1.00  0.42
ATOM    462  CD  GLN A  60      33.280   6.264   8.666  1.00  0.42
ATOM    463  OE1 GLN A  60      33.281   5.606   7.636  1.00  0.42
ATOM    464  NE2 GLN A  60      32.726   7.460   8.744  1.00  0.42
ATOM    465  N   ALA A  61      32.066   2.251  11.261  1.00  0.55
ATOM    466  CA  ALA A  61      31.105   2.178  12.374  1.00  0.55
ATOM    467  C   ALA A  61      31.743   2.739  13.647  1.00  0.55
ATOM    468  O   ALA A  61      31.057   3.012  14.629  1.00  0.55
ATOM    469  CB  ALA A  61      30.696   0.724  12.605  1.00  0.55
ATOM    470  N   TYR A  62      33.074   2.836  13.626  1.00  0.48
ATOM    471  CA  TYR A  62      33.836   3.387  14.750  1.00  0.48
ATOM    472  C   TYR A  62      33.624   4.898  14.860  1.00  0.48
ATOM    473  O   TYR A  62      34.453   5.607  15.429  1.00  0.48
ATOM    474  CB  TYR A  62      35.325   3.080  14.575  1.00  0.48
ATOM    475  CG  TYR A  62      35.920   3.773  13.346  1.00  0.48
ATOM    476  CD1 TYR A  62      35.973   3.100  12.137  1.00  0.48
ATOM    477  CD2 TYR A  62      36.488   5.037  13.463  1.00  0.48
ATOM    478  CE1 TYR A  62      36.654   3.670  11.072  1.00  0.48
ATOM    479  CE2 TYR A  62      37.093   5.636  12.365  1.00  0.48
ATOM    480  CZ  TYR A  62      37.151   4.967  11.156  1.00  0.48
ATOM    481  OH  TYR A  62      37.698   5.566  10.064  1.00  0.48
ATOM    482  N   ALA A  63      32.487   5.369  14.348  1.00  0.59
ATOM    483  CA  ALA A  63      32.153   6.797  14.381  1.00  0.59
ATOM    484  C   ALA A  63      32.165   7.294  15.833  1.00  0.59
ATOM    485  O   ALA A  63      32.518   6.481  16.718  1.00  0.59
ATOM    486  CB  ALA A  63      30.768   7.015  13.775  1.00  0.59
ATOM    487  OXT ALA A  63      31.779   8.462  16.038  1.00  0.59
TER     488      ALA A  63                                        
ATOM    489  N   LEU B   2       9.907  -9.067  30.093  1.00  0.18
ATOM    490  CA  LEU B   2      11.125  -8.910  29.288  1.00  0.18
ATOM    491  C   LEU B   2      10.759  -8.930  27.799  1.00  0.18
ATOM    492  O   LEU B   2      10.707  -7.885  27.155  1.00  0.18
ATOM    493  CB  LEU B   2      12.129 -10.008  29.660  1.00  0.18
ATOM    494  CG  LEU B   2      13.469  -9.832  28.938  1.00  0.18
ATOM    495  CD1 LEU B   2      14.580 -10.518  29.732  1.00  0.18
ATOM    496  CD2 LEU B   2      13.416 -10.435  27.532  1.00  0.18
ATOM    497  N   GLU B   3      10.488 -10.109  27.263  1.00  0.34
ATOM    498  CA  GLU B   3      10.114 -10.249  25.852  1.00  0.34
ATOM    499  C   GLU B   3       8.635  -9.899  25.693  1.00  0.34
ATOM    500  O   GLU B   3       7.791 -10.759  25.463  1.00  0.34
ATOM    501  CB  GLU B   3      10.375 -11.660  25.307  1.00  0.34
ATOM    502  CG  GLU B   3       9.483 -12.745  25.939  1.00  0.34
ATOM    503  CD  GLU B   3       9.855 -13.055  27.381  1.00  0.34
ATOM    504  OE1 GLU B   3      10.871 -12.499  27.856  1.00  0.34
ATOM    505  OE2 GLU B   3       9.151 -13.886  27.981  1.00  0.34
ATOM    506  N   LYS B   4       8.360  -8.607  25.749  1.00  0.41
ATOM    507  CA  LYS B   4       7.003  -8.062  25.636  1.00  0.41
ATOM    508  C   LYS B   4       7.045  -6.595  25.232  1.00  0.41
ATOM    509  O   LYS B   4       6.022  -5.952  25.043  1.00  0.41
ATOM    510  CB  LYS B   4       6.208  -8.245  26.909  1.00  0.41
ATOM    511  CG  LYS B   4       5.949  -9.718  27.234  1.00  0.41
ATOM    512  CD  LYS B   4       5.148  -9.873  28.516  1.00  0.41
ATOM    513  CE  LYS B   4       5.943  -9.404  29.738  1.00  0.41
ATOM    514  NZ  LYS B   4       7.114 -10.266  29.962  1.00  0.41
ATOM    515  N   LEU B   5       8.270  -6.097  25.101  1.00  0.42
ATOM    516  CA  LEU B   5       8.500  -4.701  24.734  1.00  0.42
ATOM    517  C   LEU B   5       9.205  -4.671  23.376  1.00  0.42
ATOM    518  O   LEU B   5       8.670  -4.158  22.400  1.00  0.42
ATOM    519  CB  LEU B   5       9.314  -4.034  25.846  1.00  0.42
ATOM    520  CG  LEU B   5       9.466  -2.565  25.592  1.00  0.42
ATOM    521  CD1 LEU B   5       9.715  -1.983  26.843  1.00  0.42
ATOM    522  CD2 LEU B   5      10.357  -2.398  24.454  1.00  0.42
ATOM    523  N   VAL B   6      10.400  -5.259  23.338  1.00  0.55
ATOM    524  CA  VAL B   6      11.165  -5.356  22.084  1.00  0.55
ATOM    525  C   VAL B   6      10.359  -6.154  21.050  1.00  0.55
ATOM    526  O   VAL B   6      10.457  -5.912  19.854  1.00  0.55
ATOM    527  CB  VAL B   6      12.507  -6.042  22.339  1.00  0.55
ATOM    528  CG1 VAL B   6      12.306  -7.434  22.908  1.00  0.55
ATOM    529  CG2 VAL B   6      13.349  -6.068  21.060  1.00  0.55
ATOM    530  N   ILE B   7       9.568  -7.098  21.553  1.00  0.54
ATOM    531  CA  ILE B   7       8.765  -7.974  20.687  1.00  0.54
ATOM    532  C   ILE B   7       7.780  -7.149  19.860  1.00  0.54
ATOM    533  O   ILE B   7       7.554  -7.425  18.691  1.00  0.54
ATOM    534  CB  ILE B   7       7.993  -9.002  21.517  1.00  0.54
ATOM    535  CG1 ILE B   7       7.027  -8.331  22.454  1.00  0.54
ATOM    536  CG2 ILE B   7       8.913  -9.892  22.339  1.00  0.54
ATOM    537  CD1 ILE B   7       6.128  -9.324  23.183  1.00  0.54
ATOM    538  N   LEU B   8       7.238  -6.112  20.486  1.00  0.61
ATOM    539  CA  LEU B   8       6.261  -5.234  19.822  1.00  0.61
ATOM    540  C   LEU B   8       6.915  -4.530  18.640  1.00  0.61
ATOM    541  O   LEU B   8       6.311  -4.385  17.581  1.00  0.61
ATOM    542  CB  LEU B   8       5.715  -4.201  20.813  1.00  0.61
ATOM    543  CG  LEU B   8       4.644  -4.805  21.722  1.00  0.61
ATOM    544  CD1 LEU B   8       5.121  -6.050  22.406  1.00  0.61
ATOM    545  CD2 LEU B   8       4.214  -3.793  22.768  1.00  0.61
ATOM    546  N   HIS B   9       8.179  -4.160  18.831  1.00  0.62
ATOM    547  CA  HIS B   9       8.955  -3.498  17.778  1.00  0.62
ATOM    548  C   HIS B   9       9.160  -4.475  16.619  1.00  0.62
ATOM    549  O   HIS B   9       9.130  -4.117  15.464  1.00  0.62
ATOM    550  CB  HIS B   9      10.307  -3.059  18.347  1.00  0.62
ATOM    551  CG  HIS B   9      11.164  -2.337  17.307  1.00  0.62
ATOM    552  ND1 HIS B   9      12.443  -2.070  17.395  1.00  0.62
ATOM    553  CD2 HIS B   9      10.762  -1.767  16.180  1.00  0.62
ATOM    554  CE1 HIS B   9      12.885  -1.505  16.287  1.00  0.62
ATOM    555  NE2 HIS B   9      11.818  -1.271  15.552  1.00  0.62
ATOM    556  N   ALA B  10       9.291  -5.746  16.964  1.00  0.68
ATOM    557  CA  ALA B  10       9.501  -6.809  15.973  1.00  0.68
ATOM    558  C   ALA B  10       8.305  -6.878  15.021  1.00  0.68
ATOM    559  O   ALA B  10       8.466  -7.058  13.815  1.00  0.68
ATOM    560  CB  ALA B  10       9.659  -8.153  16.686  1.00  0.68
ATOM    561  N   ALA B  11       7.119  -6.662  15.587  1.00  0.68
ATOM    562  CA  ALA B  11       5.871  -6.716  14.814  1.00  0.68
ATOM    563  C   ALA B  11       5.873  -5.634  13.733  1.00  0.68
ATOM    564  O   ALA B  11       5.419  -5.859  12.612  1.00  0.68
ATOM    565  CB  ALA B  11       4.677  -6.507  15.745  1.00  0.68
ATOM    566  N   SER B  12       6.437  -4.479  14.079  1.00  0.65
ATOM    567  CA  SER B  12       6.485  -3.339  13.153  1.00  0.65
ATOM    568  C   SER B  12       7.379  -3.681  11.959  1.00  0.65
ATOM    569  O   SER B  12       7.057  -3.365  10.816  1.00  0.65
ATOM    570  CB  SER B  12       7.044  -2.100  13.854  1.00  0.65
ATOM    571  OG  SER B  12       8.409  -2.294  14.177  1.00  0.65
ATOM    572  N   ALA B  13       8.475  -4.378  12.255  1.00  0.66
ATOM    573  CA  ALA B  13       9.466  -4.745  11.237  1.00  0.66
ATOM    574  C   ALA B  13       8.824  -5.652  10.190  1.00  0.66
ATOM    575  O   ALA B  13       9.080  -5.560   9.010  1.00  0.66
ATOM    576  CB  ALA B  13      10.634  -5.477  11.896  1.00  0.66
ATOM    577  N   ALA B  14       7.948  -6.537  10.646  1.00  0.63
ATOM    578  CA  ALA B  14       7.259  -7.474   9.750  1.00  0.63
ATOM    579  C   ALA B  14       6.353  -6.694   8.795  1.00  0.63
ATOM    580  O   ALA B  14       6.247  -7.019   7.614  1.00  0.63
ATOM    581  CB  ALA B  14       6.418  -8.445  10.572  1.00  0.63
ATOM    582  N   SER B  15       5.765  -5.628   9.332  1.00  0.60
ATOM    583  CA  SER B  15       4.822  -4.791   8.578  1.00  0.60
ATOM    584  C   SER B  15       5.513  -4.103   7.397  1.00  0.60
ATOM    585  O   SER B  15       4.945  -4.007   6.311  1.00  0.60
ATOM    586  CB  SER B  15       4.217  -3.735   9.503  1.00  0.60
ATOM    587  OG  SER B  15       3.282  -2.939   8.771  1.00  0.60
ATOM    588  N   CYS B  16       6.749  -3.658   7.621  1.00  0.53
ATOM    589  CA  CYS B  16       7.495  -2.938   6.578  1.00  0.53
ATOM    590  C   CYS B  16       7.767  -3.869   5.402  1.00  0.53
ATOM    591  O   CYS B  16       7.657  -3.480   4.255  1.00  0.53
ATOM    592  CB  CYS B  16       8.807  -2.391   7.137  1.00  0.53
ATOM    593  SG  CYS B  16       9.963  -3.661   7.725  1.00  0.53
ATOM    594  N   ASN B  17       8.079  -5.125   5.721  1.00  0.43
ATOM    595  CA  ASN B  17       8.362  -6.153   4.710  1.00  0.43
ATOM    596  C   ASN B  17       9.359  -5.588   3.684  1.00  0.43
ATOM    597  O   ASN B  17       9.952  -4.535   3.885  1.00  0.43
ATOM    598  CB  ASN B  17       7.051  -6.554   4.022  1.00  0.43
ATOM    599  CG  ASN B  17       7.263  -7.721   3.061  1.00  0.43
ATOM    600  OD1 ASN B  17       7.611  -7.567   1.918  1.00  0.43
ATOM    601  ND2 ASN B  17       7.034  -8.919   3.541  1.00  0.43
ATOM    602  N   GLY B  18       9.529  -6.290   2.583  1.00  0.49
ATOM    603  CA  GLY B  18      10.423  -5.918   1.494  1.00  0.49
ATOM    604  C   GLY B  18       9.719  -5.895   0.143  1.00  0.49
ATOM    605  O   GLY B  18      10.295  -5.649  -0.862  1.00  0.49
ATOM    606  N   PHE B  19       8.481  -6.306   0.069  1.00  0.40
ATOM    607  CA  PHE B  19       7.711  -6.402  -1.164  1.00  0.40
ATOM    608  C   PHE B  19       7.349  -5.004  -1.668  1.00  0.40
ATOM    609  O   PHE B  19       8.142  -4.342  -2.332  1.00  0.40
ATOM    610  CB  PHE B  19       6.444  -7.238  -0.943  1.00  0.40
ATOM    611  CG  PHE B  19       5.491  -7.156  -2.144  1.00  0.40
ATOM    612  CD1 PHE B  19       5.977  -7.035  -3.444  1.00  0.40
ATOM    613  CD2 PHE B  19       4.124  -7.116  -1.911  1.00  0.40
ATOM    614  CE1 PHE B  19       5.093  -6.882  -4.503  1.00  0.40
ATOM    615  CE2 PHE B  19       3.239  -6.963  -2.971  1.00  0.40
ATOM    616  CZ  PHE B  19       3.724  -6.846  -4.268  1.00  0.40
ATOM    617  N   LEU B  20       6.133  -4.577  -1.327  1.00  0.58
ATOM    618  CA  LEU B  20       5.599  -3.301  -1.796  1.00  0.58
ATOM    619  C   LEU B  20       6.409  -2.167  -1.174  1.00  0.58
ATOM    620  O   LEU B  20       6.716  -1.176  -1.755  1.00  0.58
ATOM    621  CB  LEU B  20       4.115  -3.216  -1.430  1.00  0.58
ATOM    622  CG  LEU B  20       3.468  -1.936  -1.939  1.00  0.58
ATOM    623  CD1 LEU B  20       1.955  -2.108  -2.050  1.00  0.58
ATOM    624  CD2 LEU B  20       3.765  -0.936  -0.852  1.00  0.58
ATOM    625  N   TYR B  21       6.789  -2.327   0.069  1.00  0.55
ATOM    626  CA  TYR B  21       7.633  -1.371   0.757  1.00  0.55
ATOM    627  C   TYR B  21       8.961  -1.145   0.104  1.00  0.55
ATOM    628  O   TYR B  21       9.496  -0.078   0.008  1.00  0.55
ATOM    629  CB  TYR B  21       7.955  -1.918   2.190  1.00  0.55
ATOM    630  CG  TYR B  21       8.650  -0.754   3.020  1.00  0.55
ATOM    631  CD1 TYR B  21       8.213   0.371   3.607  1.00  0.55
ATOM    632  CD2 TYR B  21       9.956  -0.886   3.277  1.00  0.55
ATOM    633  CE1 TYR B  21       8.711   1.373   4.308  1.00  0.55
ATOM    634  CE2 TYR B  21      10.635   0.041   4.042  1.00  0.55
ATOM    635  CZ  TYR B  21       9.974   1.135   4.584  1.00  0.55
ATOM    636  OH  TYR B  21      10.503   1.919   5.576  1.00  0.55
ATOM    637  N   PHE B  22       9.529  -2.240  -0.353  1.00  0.53
ATOM    638  CA  PHE B  22      10.857  -2.187  -0.974  1.00  0.53
ATOM    639  C   PHE B  22      10.825  -1.390  -2.270  1.00  0.53
ATOM    640  O   PHE B  22      11.763  -0.657  -2.578  1.00  0.53
ATOM    641  CB  PHE B  22      11.386  -3.523  -1.300  1.00  0.53
ATOM    642  CG  PHE B  22      12.733  -3.632  -1.920  1.00  0.53
ATOM    643  CD1 PHE B  22      13.842  -3.515  -1.104  1.00  0.53
ATOM    644  CD2 PHE B  22      12.840  -3.785  -3.292  1.00  0.53
ATOM    645  CE1 PHE B  22      15.087  -3.571  -1.658  1.00  0.53
ATOM    646  CE2 PHE B  22      14.062  -3.805  -3.891  1.00  0.53
ATOM    647  CZ  PHE B  22      15.124  -3.765  -3.050  1.00  0.53
ATOM    648  N   VAL B  23       9.713  -1.509  -2.988  1.00  0.64
ATOM    649  CA  VAL B  23       9.537  -0.801  -4.263  1.00  0.64
ATOM    650  C   VAL B  23       9.503   0.715  -4.042  1.00  0.64
ATOM    651  O   VAL B  23      10.005   1.475  -4.860  1.00  0.64
ATOM    652  CB  VAL B  23       8.253  -1.259  -4.952  1.00  0.64
ATOM    653  CG1 VAL B  23       7.031  -0.924  -4.185  1.00  0.64
ATOM    654  CG2 VAL B  23       8.090  -0.584  -6.309  1.00  0.64
ATOM    655  N   ILE B  24       8.924   1.121  -2.919  1.00  0.64
ATOM    656  CA  ILE B  24       8.734   2.544  -2.621  1.00  0.64
ATOM    657  C   ILE B  24      10.065   3.284  -2.513  1.00  0.64
ATOM    658  O   ILE B  24      10.231   4.371  -3.057  1.00  0.64
ATOM    659  CB  ILE B  24       7.915   2.754  -1.354  1.00  0.64
ATOM    660  CG1 ILE B  24       8.547   2.200  -0.169  1.00  0.64
ATOM    661  CG2 ILE B  24       6.557   2.108  -1.470  1.00  0.64
ATOM    662  CD1 ILE B  24       7.882   2.441   1.127  1.00  0.64
ATOM    663  N   PHE B  25      11.024   2.649  -1.853  1.00  0.61
ATOM    664  CA  PHE B  25      12.328   3.279  -1.596  1.00  0.61
ATOM    665  C   PHE B  25      13.095   3.439  -2.902  1.00  0.61
ATOM    666  O   PHE B  25      13.680   4.486  -3.165  1.00  0.61
ATOM    667  CB  PHE B  25      13.155   2.449  -0.609  1.00  0.61
ATOM    668  CG  PHE B  25      12.571   2.480   0.804  1.00  0.61
ATOM    669  CD1 PHE B  25      11.216   2.580   1.005  1.00  0.61
ATOM    670  CD2 PHE B  25      13.416   2.421   1.901  1.00  0.61
ATOM    671  CE1 PHE B  25      10.684   2.628   2.261  1.00  0.61
ATOM    672  CE2 PHE B  25      12.905   2.463   3.178  1.00  0.61
ATOM    673  CZ  PHE B  25      11.575   2.597   3.275  1.00  0.61
ATOM    674  N   PHE B  26      13.022   2.415  -3.741  1.00  0.59
ATOM    675  CA  PHE B  26      13.761   2.397  -5.013  1.00  0.59
ATOM    676  C   PHE B  26      13.165   3.418  -5.974  1.00  0.59
ATOM    677  O   PHE B  26      13.889   4.149  -6.645  1.00  0.59
ATOM    678  CB  PHE B  26      13.705   1.008  -5.652  1.00  0.59
ATOM    679  CG  PHE B  26      14.485  -0.032  -4.846  1.00  0.59
ATOM    680  CD1 PHE B  26      14.569   0.066  -3.461  1.00  0.59
ATOM    681  CD2 PHE B  26      15.091  -1.087  -5.512  1.00  0.59
ATOM    682  CE1 PHE B  26      15.287  -0.833  -2.737  1.00  0.59
ATOM    683  CE2 PHE B  26      15.845  -1.983  -4.811  1.00  0.59
ATOM    684  CZ  PHE B  26      16.036  -1.691  -3.447  1.00  0.59
ATOM    685  N   VAL B  27      11.838   3.477  -5.995  1.00  0.63
ATOM    686  CA  VAL B  27      11.122   4.366  -6.921  1.00  0.63
ATOM    687  C   VAL B  27      11.398   5.835  -6.590  1.00  0.63
ATOM    688  O   VAL B  27      11.603   6.651  -7.486  1.00  0.63
ATOM    689  CB  VAL B  27       9.624   4.099  -6.861  1.00  0.63
ATOM    690  CG1 VAL B  27       8.871   5.111  -7.729  1.00  0.63
ATOM    691  CG2 VAL B  27       9.313   2.678  -7.340  1.00  0.63
ATOM    692  N   ALA B  28      11.418   6.137  -5.297  1.00  0.68
ATOM    693  CA  ALA B  28      11.616   7.519  -4.838  1.00  0.68
ATOM    694  C   ALA B  28      13.002   8.014  -5.256  1.00  0.68
ATOM    695  O   ALA B  28      13.164   9.148  -5.699  1.00  0.68
ATOM    696  CB  ALA B  28      11.489   7.581  -3.316  1.00  0.68
ATOM    697  N   ALA B  29      13.969   7.106  -5.166  1.00  0.67
ATOM    698  CA  ALA B  29      15.349   7.420  -5.506  1.00  0.67
ATOM    699  C   ALA B  29      15.522   7.729  -6.980  1.00  0.67
ATOM    700  O   ALA B  29      16.241   8.643  -7.367  1.00  0.67
ATOM    701  CB  ALA B  29      16.217   6.270  -5.078  1.00  0.67
ATOM    702  N   TRP B  30      14.812   6.954  -7.793  1.00  0.45
ATOM    703  CA  TRP B  30      14.931   7.066  -9.247  1.00  0.45
ATOM    704  C   TRP B  30      14.430   8.455  -9.633  1.00  0.45
ATOM    705  O   TRP B  30      14.837   9.037 -10.634  1.00  0.45
ATOM    706  CB  TRP B  30      14.223   5.877  -9.910  1.00  0.45
ATOM    707  CG  TRP B  30      15.100   5.237 -10.977  1.00  0.45
ATOM    708  CD1 TRP B  30      15.566   5.815 -12.083  1.00  0.45
ATOM    709  CD2 TRP B  30      15.633   3.960 -10.922  1.00  0.45
ATOM    710  NE1 TRP B  30      16.366   4.964 -12.725  1.00  0.45
ATOM    711  CE2 TRP B  30      16.432   3.822 -12.046  1.00  0.45
ATOM    712  CE3 TRP B  30      15.498   2.906 -10.025  1.00  0.45
ATOM    713  CZ2 TRP B  30      17.104   2.627 -12.278  1.00  0.45
ATOM    714  CZ3 TRP B  30      16.167   1.710 -10.258  1.00  0.45
ATOM    715  CH2 TRP B  30      16.969   1.571 -11.384  1.00  0.45
ATOM    716  N   TYR B  31      13.530   9.054  -8.733  1.00  0.47
ATOM    717  CA  TYR B  31      12.610  10.277  -9.065  1.00  0.47
ATOM    718  C   TYR B  31      13.340  11.356  -9.292  1.00  0.47
ATOM    719  O   TYR B  31      13.211  12.181 -10.167  1.00  0.47
ATOM    720  CB  TYR B  31      11.170  10.204  -8.512  1.00  0.47
ATOM    721  CG  TYR B  31      10.360  11.378  -8.994  1.00  0.47
ATOM    722  CD1 TYR B  31      10.439  12.528  -8.234  1.00  0.47
ATOM    723  CD2 TYR B  31       9.495  11.335 -10.075  1.00  0.47
ATOM    724  CE1 TYR B  31       9.653  13.624  -8.561  1.00  0.47
ATOM    725  CE2 TYR B  31       8.724  12.417 -10.419  1.00  0.47
ATOM    726  CZ  TYR B  31       8.801  13.569  -9.656  1.00  0.47
ATOM    727  OH  TYR B  31       8.062  14.656 -10.000  1.00  0.47
ATOM    728  N   ILE B  32      14.125  11.359  -8.260  1.00  0.53
ATOM    729  CA  ILE B  32      14.937  12.523  -7.988  1.00  0.53
ATOM    730  C   ILE B  32      16.005  12.714  -9.058  1.00  0.53
ATOM    731  O   ILE B  32      16.713  13.702  -9.036  1.00  0.53
ATOM    732  CB  ILE B  32      15.583  12.437  -6.608  1.00  0.53
ATOM    733  CG1 ILE B  32      16.546  11.259  -6.539  1.00  0.53
ATOM    734  CG2 ILE B  32      14.506  12.349  -5.520  1.00  0.53
ATOM    735  CD1 ILE B  32      17.296  11.271  -5.249  1.00  0.53
ATOM    736  N   LYS B  33      16.113  11.758  -9.976  1.00  0.54
ATOM    737  CA  LYS B  33      17.065  11.854 -11.087  1.00  0.54
ATOM    738  C   LYS B  33      17.032  13.264 -11.680  1.00  0.54
ATOM    739  O   LYS B  33      17.983  14.030 -11.544  1.00  0.54
ATOM    740  CB  LYS B  33      16.717  10.843 -12.183  1.00  0.54
ATOM    741  CG  LYS B  33      17.244   9.438 -11.889  1.00  0.54
ATOM    742  CD  LYS B  33      18.761   9.372 -12.015  1.00  0.54
ATOM    743  CE  LYS B  33      19.260   7.929 -11.923  1.00  0.54
ATOM    744  NZ  LYS B  33      20.717   7.849 -12.140  1.00  0.54
ATOM    745  N   GLY B  34      15.896  13.592 -12.296  1.00  0.50
ATOM    746  CA  GLY B  34      15.721  14.897 -12.951  1.00  0.50
ATOM    747  C   GLY B  34      15.884  16.023 -11.928  1.00  0.50
ATOM    748  O   GLY B  34      16.434  17.073 -12.237  1.00  0.50
ATOM    749  N   ARG B  35      15.421  15.758 -10.709  1.00  0.54
ATOM    750  CA  ARG B  35      15.476  16.747  -9.625  1.00  0.54
ATOM    751  C   ARG B  35      16.925  17.010  -9.268  1.00  0.54
ATOM    752  O   ARG B  35      17.303  18.054  -9.033  1.00  0.54
ATOM    753  CB  ARG B  35      14.752  16.208  -8.398  1.00  0.54
ATOM    754  CG  ARG B  35      14.601  17.290  -7.328  1.00  0.54
ATOM    755  CD  ARG B  35      13.958  16.738  -6.065  1.00  0.54
ATOM    756  NE  ARG B  35      12.672  16.095  -6.391  1.00  0.54
ATOM    757  CZ  ARG B  35      11.880  15.515  -5.487  1.00  0.54
ATOM    758  NH1 ARG B  35      12.216  15.546  -4.194  1.00  0.54
ATOM    759  NH2 ARG B  35      10.793  14.845  -5.872  1.00  0.54
ATOM    760  N   VAL B  36      17.787  16.042  -9.399  1.00  0.58
ATOM    761  CA  VAL B  36      19.199  16.134  -9.008  1.00  0.58
ATOM    762  C   VAL B  36      19.966  17.200  -9.797  1.00  0.58
ATOM    763  O   VAL B  36      20.831  17.877  -9.243  1.00  0.58
ATOM    764  CB  VAL B  36      19.881  14.778  -9.192  1.00  0.58
ATOM    765  CG1 VAL B  36      21.389  14.894  -8.938  1.00  0.58
ATOM    766  CG2 VAL B  36      19.293  13.739  -8.241  1.00  0.58
ATOM    767  N   VAL B  37      19.674  17.314 -11.079  1.00  0.53
ATOM    768  CA  VAL B  37      20.484  18.168 -11.969  1.00  0.53
ATOM    769  C   VAL B  37      20.368  19.658 -11.607  1.00  0.53
ATOM    770  O   VAL B  37      21.384  20.341 -11.486  1.00  0.53
ATOM    771  CB  VAL B  37      20.096  17.942 -13.433  1.00  0.53
ATOM    772  CG1 VAL B  37      21.188  18.491 -14.352  1.00  0.53
ATOM    773  CG2 VAL B  37      19.840  16.456 -13.706  1.00  0.53
ATOM    774  N   PRO B  38      19.140  20.145 -11.421  1.00  0.45
ATOM    775  CA  PRO B  38      18.879  21.542 -11.046  1.00  0.45
ATOM    776  C   PRO B  38      19.391  21.835  -9.634  1.00  0.45
ATOM    777  O   PRO B  38      19.896  22.920  -9.361  1.00  0.45
ATOM    778  CB  PRO B  38      17.361  21.685 -11.148  1.00  0.45
ATOM    779  CG  PRO B  38      16.848  20.277 -10.863  1.00  0.45
ATOM    780  CD  PRO B  38      17.883  19.390 -11.519  1.00  0.45
ATOM    781  N   LEU B  39      19.295  20.834  -8.765  1.00  0.52
ATOM    782  CA  LEU B  39      19.782  20.954  -7.382  1.00  0.52
ATOM    783  C   LEU B  39      21.292  21.201  -7.361  1.00  0.52
ATOM    784  O   LEU B  39      21.792  21.913  -6.500  1.00  0.52
ATOM    785  CB  LEU B  39      19.503  19.661  -6.627  1.00  0.52
ATOM    786  CG  LEU B  39      18.156  19.298  -6.233  1.00  0.52
ATOM    787  CD1 LEU B  39      17.104  19.597  -7.288  1.00  0.52
ATOM    788  CD2 LEU B  39      17.830  18.237  -5.324  1.00  0.52
ATOM    789  N   ALA B  40      21.989  20.589  -8.314  1.00  0.58
ATOM    790  CA  ALA B  40      23.457  20.655  -8.373  1.00  0.58
ATOM    791  C   ALA B  40      23.959  22.096  -8.500  1.00  0.58
ATOM    792  O   ALA B  40      24.962  22.463  -7.897  1.00  0.58
ATOM    793  CB  ALA B  40      23.959  19.832  -9.559  1.00  0.58
ATOM    794  N   THR B  41      23.252  22.893  -9.293  1.00  0.31
ATOM    795  CA  THR B  41      23.662  24.283  -9.553  1.00  0.31
ATOM    796  C   THR B  41      23.297  25.177  -8.367  1.00  0.31
ATOM    797  O   THR B  41      22.131  25.261  -7.980  1.00  0.31
ATOM    798  CB  THR B  41      22.984  24.806 -10.820  1.00  0.31
ATOM    799  OG1 THR B  41      21.569  24.836 -10.627  1.00  0.31
ATOM    800  CG2 THR B  41      23.341  23.931 -12.026  1.00  0.31
ATOM    801  N   TYR B  42      24.314  25.836  -7.826  1.00  0.18
ATOM    802  CA  TYR B  42      24.138  26.768  -6.699  1.00  0.18
ATOM    803  C   TYR B  42      25.499  27.294  -6.245  1.00  0.18
ATOM    804  O   TYR B  42      26.365  26.538  -5.809  1.00  0.18
ATOM    805  CB  TYR B  42      23.450  26.070  -5.522  1.00  0.18
ATOM    806  CG  TYR B  42      24.240  24.846  -5.050  1.00  0.18
ATOM    807  CD1 TYR B  42      23.999  23.605  -5.617  1.00  0.18
ATOM    808  CD2 TYR B  42      25.184  24.974  -4.038  1.00  0.18
ATOM    809  CE1 TYR B  42      24.697  22.488  -5.174  1.00  0.18
ATOM    810  CE2 TYR B  42      25.889  23.862  -3.601  1.00  0.18
ATOM    811  CZ  TYR B  42      25.643  22.618  -4.169  1.00  0.18
ATOM    812  OH  TYR B  42      26.331  21.525  -3.739  1.00  0.18
ATOM    813  N   SER B  43      25.654  28.605  -6.350  1.00  0.17
ATOM    814  CA  SER B  43      26.898  29.274  -5.939  1.00  0.17
ATOM    815  C   SER B  43      26.681  29.908  -4.568  1.00  0.17
ATOM    816  O   SER B  43      25.595  29.818  -3.994  1.00  0.17
ATOM    817  CB  SER B  43      27.263  30.353  -6.960  1.00  0.17
ATOM    818  OG  SER B  43      28.499  30.972  -6.584  1.00  0.17
ATOM    819  N   LEU B  44      27.754  30.481  -4.026  1.00  0.06
ATOM    820  CA  LEU B  44      27.715  31.138  -2.717  1.00  0.06
ATOM    821  C   LEU B  44      27.198  30.129  -1.685  1.00  0.06
ATOM    822  O   LEU B  44      26.045  30.139  -1.268  1.00  0.06
ATOM    823  CB  LEU B  44      26.815  32.379  -2.820  1.00  0.06
ATOM    824  CG  LEU B  44      26.760  33.179  -1.517  1.00  0.06
ATOM    825  CD1 LEU B  44      26.326  34.612  -1.814  1.00  0.06
ATOM    826  CD2 LEU B  44      25.762  32.590  -0.520  1.00  0.06
ATOM    827  N   THR B  45      28.101  29.251  -1.279  1.00  0.27
ATOM    828  CA  THR B  45      27.804  28.181  -0.307  1.00  0.27
ATOM    829  C   THR B  45      29.119  27.573   0.190  1.00  0.27
ATOM    830  O   THR B  45      29.243  26.381   0.446  1.00  0.27
ATOM    831  CB  THR B  45      26.961  27.083  -0.969  1.00  0.27
ATOM    832  OG1 THR B  45      25.719  27.626  -1.407  1.00  0.27
ATOM    833  CG2 THR B  45      26.698  25.911  -0.013  1.00  0.27
ATOM    834  N   GLY B  46      30.122  28.442   0.299  1.00  0.25
ATOM    835  CA  GLY B  46      31.461  28.048   0.760  1.00  0.25
ATOM    836  C   GLY B  46      31.399  27.491   2.186  1.00  0.25
ATOM    837  O   GLY B  46      31.683  26.321   2.419  1.00  0.25
ATOM    838  N   LEU B  47      31.094  28.380   3.125  1.00  0.28
ATOM    839  CA  LEU B  47      31.080  28.016   4.552  1.00  0.28
ATOM    840  C   LEU B  47      29.784  28.449   5.247  1.00  0.28
ATOM    841  O   LEU B  47      29.518  28.075   6.387  1.00  0.28
ATOM    842  CB  LEU B  47      32.324  28.616   5.216  1.00  0.28
ATOM    843  CG  LEU B  47      32.466  28.196   6.682  1.00  0.28
ATOM    844  CD1 LEU B  47      33.925  28.310   7.115  1.00  0.28
ATOM    845  CD2 LEU B  47      31.625  29.098   7.595  1.00  0.28
ATOM    846  N   TRP B  48      28.950  29.185   4.521  1.00  0.30
ATOM    847  CA  TRP B  48      27.659  29.662   5.042  1.00  0.30
ATOM    848  C   TRP B  48      26.856  28.545   5.725  1.00  0.30
ATOM    849  O   TRP B  48      26.307  28.750   6.801  1.00  0.30
ATOM    850  CB  TRP B  48      26.846  30.246   3.883  1.00  0.30
ATOM    851  CG  TRP B  48      25.335  30.269   4.149  1.00  0.30
ATOM    852  CD1 TRP B  48      24.423  29.788   3.310  1.00  0.30
ATOM    853  CD2 TRP B  48      24.669  30.625   5.319  1.00  0.30
ATOM    854  NE1 TRP B  48      23.221  29.821   3.883  1.00  0.30
ATOM    855  CE2 TRP B  48      23.333  30.323   5.109  1.00  0.30
ATOM    856  CE3 TRP B  48      25.071  31.197   6.522  1.00  0.30
ATOM    857  CZ2 TRP B  48      22.391  30.587   6.096  1.00  0.30
ATOM    858  CZ3 TRP B  48      24.130  31.462   7.510  1.00  0.30
ATOM    859  CH2 TRP B  48      22.790  31.158   7.298  1.00  0.30
ATOM    860  N   SER B  49      26.800  27.379   5.088  1.00  0.57
ATOM    861  CA  SER B  49      26.020  26.262   5.645  1.00  0.57
ATOM    862  C   SER B  49      26.752  25.643   6.837  1.00  0.57
ATOM    863  O   SER B  49      26.139  25.227   7.819  1.00  0.57
ATOM    864  CB  SER B  49      25.781  25.186   4.586  1.00  0.57
ATOM    865  OG  SER B  49      25.005  24.133   5.160  1.00  0.57
ATOM    866  N   PHE B  50      28.079  25.634   6.732  1.00  0.47
ATOM    867  CA  PHE B  50      28.942  25.011   7.743  1.00  0.47
ATOM    868  C   PHE B  50      28.756  25.639   9.126  1.00  0.47
ATOM    869  O   PHE B  50      28.866  24.949  10.134  1.00  0.47
ATOM    870  CB  PHE B  50      30.405  25.122   7.313  1.00  0.47
ATOM    871  CG  PHE B  50      31.330  24.476   8.348  1.00  0.47
ATOM    872  CD1 PHE B  50      31.511  23.099   8.347  1.00  0.47
ATOM    873  CD2 PHE B  50      32.001  25.268   9.272  1.00  0.47
ATOM    874  CE1 PHE B  50      32.364  22.512   9.272  1.00  0.47
ATOM    875  CE2 PHE B  50      32.856  24.679  10.196  1.00  0.47
ATOM    876  CZ  PHE B  50      33.036  23.301  10.197  1.00  0.47
ATOM    877  N   SER B  51      28.450  26.932   9.160  1.00  0.60
ATOM    878  CA  SER B  51      28.305  27.633  10.445  1.00  0.60
ATOM    879  C   SER B  51      27.168  27.004  11.252  1.00  0.60
ATOM    880  O   SER B  51      27.301  26.766  12.449  1.00  0.60
ATOM    881  CB  SER B  51      28.034  29.123  10.229  1.00  0.60
ATOM    882  OG  SER B  51      26.809  29.306   9.520  1.00  0.60
ATOM    883  N   LEU B  52      26.097  26.647  10.553  1.00  0.61
ATOM    884  CA  LEU B  52      24.961  25.955  11.180  1.00  0.61
ATOM    885  C   LEU B  52      25.407  24.583  11.659  1.00  0.61
ATOM    886  O   LEU B  52      25.063  24.147  12.756  1.00  0.61
ATOM    887  CB  LEU B  52      23.812  25.808  10.175  1.00  0.61
ATOM    888  CG  LEU B  52      22.967  27.082  10.091  1.00  0.61
ATOM    889  CD1 LEU B  52      22.175  27.268  11.389  1.00  0.61
ATOM    890  CD2 LEU B  52      23.842  28.311   9.828  1.00  0.61
ATOM    891  N   LEU B  53      26.231  23.951  10.829  1.00  0.60
ATOM    892  CA  LEU B  53      26.787  22.629  11.131  1.00  0.60
ATOM    893  C   LEU B  53      27.706  22.714  12.353  1.00  0.60
ATOM    894  O   LEU B  53      27.861  21.745  13.082  1.00  0.60
ATOM    895  CB  LEU B  53      27.524  22.108   9.897  1.00  0.60
ATOM    896  CG  LEU B  53      28.071  20.714  10.142  1.00  0.60
ATOM    897  CD1 LEU B  53      28.341  20.152   8.896  1.00  0.60
ATOM    898  CD2 LEU B  53      29.415  20.741  10.853  1.00  0.60
ATOM    899  N   LEU B  54      28.250  23.900  12.592  1.00  0.56
ATOM    900  CA  LEU B  54      29.191  24.121  13.693  1.00  0.56
ATOM    901  C   LEU B  54      28.530  23.791  15.034  1.00  0.56
ATOM    902  O   LEU B  54      29.169  23.227  15.911  1.00  0.56
ATOM    903  CB  LEU B  54      29.712  25.559  13.651  1.00  0.56
ATOM    904  CG  LEU B  54      30.769  25.825  14.725  1.00  0.56
ATOM    905  CD1 LEU B  54      31.652  27.000  14.308  1.00  0.56
ATOM    906  CD2 LEU B  54      30.107  26.145  16.069  1.00  0.56
ATOM    907  N   LEU B  55      27.243  24.079  15.147  1.00  0.56
ATOM    908  CA  LEU B  55      26.491  23.742  16.368  1.00  0.56
ATOM    909  C   LEU B  55      26.418  22.222  16.503  1.00  0.56
ATOM    910  O   LEU B  55      26.608  21.675  17.584  1.00  0.56
ATOM    911  CB  LEU B  55      25.075  24.326  16.315  1.00  0.56
ATOM    912  CG  LEU B  55      25.076  25.841  16.541  1.00  0.56
ATOM    913  CD1 LEU B  55      25.936  26.564  15.500  1.00  0.56
ATOM    914  CD2 LEU B  55      23.644  26.379  16.508  1.00  0.56
ATOM    915  N   ALA B  56      26.174  21.574  15.370  1.00  0.63
ATOM    916  CA  ALA B  56      26.082  20.108  15.300  1.00  0.63
ATOM    917  C   ALA B  56      27.451  19.437  15.425  1.00  0.63
ATOM    918  O   ALA B  56      27.557  18.303  15.886  1.00  0.63
ATOM    919  CB  ALA B  56      25.479  19.702  13.970  1.00  0.63
ATOM    920  N   LEU B  57      28.489  20.152  15.006  1.00  0.46
ATOM    921  CA  LEU B  57      29.842  19.596  14.874  1.00  0.46
ATOM    922  C   LEU B  57      30.416  19.011  16.175  1.00  0.46
ATOM    923  O   LEU B  57      31.010  17.933  16.139  1.00  0.46
ATOM    924  CB  LEU B  57      30.771  20.651  14.262  1.00  0.46
ATOM    925  CG  LEU B  57      32.179  20.104  14.020  1.00  0.46
ATOM    926  CD1 LEU B  57      32.869  20.912  12.925  1.00  0.46
ATOM    927  CD2 LEU B  57      33.014  20.179  15.303  1.00  0.46
ATOM    928  N   PRO B  58      30.244  19.696  17.306  1.00  0.41
ATOM    929  CA  PRO B  58      30.774  19.238  18.598  1.00  0.41
ATOM    930  C   PRO B  58      30.149  17.913  19.026  1.00  0.41
ATOM    931  O   PRO B  58      30.860  17.039  19.524  1.00  0.41
ATOM    932  CB  PRO B  58      30.461  20.375  19.568  1.00  0.41
ATOM    933  CG  PRO B  58      29.238  21.052  18.954  1.00  0.41
ATOM    934  CD  PRO B  58      29.488  20.943  17.468  1.00  0.41
ATOM    935  N   GLN B  59      28.845  17.761  18.777  1.00  0.42
ATOM    936  CA  GLN B  59      28.127  16.525  19.123  1.00  0.42
ATOM    937  C   GLN B  59      28.389  16.183  20.596  1.00  0.42
ATOM    938  O   GLN B  59      29.349  16.640  21.209  1.00  0.42
ATOM    939  CB  GLN B  59      28.621  15.378  18.233  1.00  0.42
ATOM    940  CG  GLN B  59      27.861  14.080  18.510  1.00  0.42
ATOM    941  CD  GLN B  59      26.392  14.216  18.141  1.00  0.42
ATOM    942  OE1 GLN B  59      26.033  14.520  17.013  1.00  0.42
ATOM    943  NE2 GLN B  59      25.601  14.008  19.154  1.00  0.42
ATOM    944  N   GLN B  60      27.506  15.377  21.173  1.00  0.42
ATOM    945  CA  GLN B  60      27.636  14.958  22.575  1.00  0.42
ATOM    946  C   GLN B  60      26.606  13.876  22.893  1.00  0.42
ATOM    947  O   GLN B  60      25.402  14.115  22.858  1.00  0.42
ATOM    948  CB  GLN B  60      27.423  16.172  23.483  1.00  0.42
ATOM    949  CG  GLN B  60      27.579  15.804  24.959  1.00  0.42
ATOM    950  CD  GLN B  60      27.393  17.033  25.845  1.00  0.42
ATOM    951  OE1 GLN B  60      28.104  18.023  25.715  1.00  0.42
ATOM    952  NE2 GLN B  60      26.423  16.936  26.746  1.00  0.42
ATOM    953  N   ALA B  61      27.118  12.685  23.192  1.00  0.53
ATOM    954  CA  ALA B  61      26.273  11.521  23.503  1.00  0.53
ATOM    955  C   ALA B  61      25.423  11.804  24.740  1.00  0.53
ATOM    956  O   ALA B  61      24.199  11.858  24.651  1.00  0.53
ATOM    957  CB  ALA B  61      27.151  10.291  23.745  1.00  0.53
ATOM    958  N   TYR B  62      26.096  11.912  25.884  1.00  0.42
ATOM    959  CA  TYR B  62      25.430  12.192  27.164  1.00  0.42
ATOM    960  C   TYR B  62      24.835  13.599  27.154  1.00  0.42
ATOM    961  O   TYR B  62      25.027  14.378  28.074  1.00  0.42
ATOM    962  CB  TYR B  62      26.418  12.039  28.325  1.00  0.42
ATOM    963  CG  TYR B  62      27.565  13.055  28.255  1.00  0.42
ATOM    964  CD1 TYR B  62      28.749  12.718  27.614  1.00  0.42
ATOM    965  CD2 TYR B  62      27.454  14.285  28.896  1.00  0.42
ATOM    966  CE1 TYR B  62      29.818  13.607  27.617  1.00  0.42
ATOM    967  CE2 TYR B  62      28.515  15.174  28.895  1.00  0.42
ATOM    968  CZ  TYR B  62      29.698  14.836  28.254  1.00  0.42
ATOM    969  OH  TYR B  62      30.731  15.717  28.228  1.00  0.42
ATOM    970  N   ALA B  63      24.116  13.932  26.089  1.00  0.56
ATOM    971  CA  ALA B  63      23.486  15.244  25.934  1.00  0.56
ATOM    972  C   ALA B  63      22.545  15.500  27.120  1.00  0.56
ATOM    973  O   ALA B  63      21.653  16.356  26.966  1.00  0.56
ATOM    974  CB  ALA B  63      22.693  15.284  24.627  1.00  0.56
ATOM    975  OXT ALA B  63      22.747  14.861  28.174  1.00  0.56
TER     976      ALA B  63                                        
ATOM    977  N   LEU C   2      15.426 -15.235  22.387  1.00  0.25
ATOM    978  CA  LEU C   2      16.397 -14.242  22.862  1.00  0.25
ATOM    979  C   LEU C   2      16.966 -13.472  21.662  1.00  0.25
ATOM    980  O   LEU C   2      16.386 -12.475  21.233  1.00  0.25
ATOM    981  CB  LEU C   2      17.487 -14.967  23.664  1.00  0.25
ATOM    982  CG  LEU C   2      18.504 -13.998  24.279  1.00  0.25
ATOM    983  CD1 LEU C   2      19.162 -14.648  25.493  1.00  0.25
ATOM    984  CD2 LEU C   2      19.609 -13.627  23.291  1.00  0.25
ATOM    985  N   GLU C   3      18.068 -13.964  21.102  1.00  0.39
ATOM    986  CA  GLU C   3      18.708 -13.326  19.952  1.00  0.39
ATOM    987  C   GLU C   3      17.881 -13.641  18.705  1.00  0.39
ATOM    988  O   GLU C   3      18.267 -14.468  17.883  1.00  0.39
ATOM    989  CB  GLU C   3      20.139 -13.844  19.792  1.00  0.39
ATOM    990  CG  GLU C   3      20.843 -13.174  18.611  1.00  0.39
ATOM    991  CD  GLU C   3      22.275 -13.669  18.467  1.00  0.39
ATOM    992  OE1 GLU C   3      22.441 -14.885  18.245  1.00  0.39
ATOM    993  OE2 GLU C   3      23.179 -12.818  18.608  1.00  0.39
ATOM    994  N   LYS C   4      16.773 -12.925  18.575  1.00  0.48
ATOM    995  CA  LYS C   4      15.846 -13.070  17.467  1.00  0.48
ATOM    996  C   LYS C   4      15.089 -11.768  17.193  1.00  0.48
ATOM    997  O   LYS C   4      14.788 -11.351  16.082  1.00  0.48
ATOM    998  CB  LYS C   4      14.873 -14.213  17.646  1.00  0.48
ATOM    999  CG  LYS C   4      15.574 -15.573  17.663  1.00  0.48
ATOM   1000  CD  LYS C   4      14.572 -16.705  17.864  1.00  0.48
ATOM   1001  CE  LYS C   4      13.927 -16.647  19.252  1.00  0.48
ATOM   1002  NZ  LYS C   4      14.930 -16.879  20.302  1.00  0.48
ATOM   1003  N   LEU C   5      14.741 -11.105  18.274  1.00  0.55
ATOM   1004  CA  LEU C   5      14.053  -9.807  18.190  1.00  0.55
ATOM   1005  C   LEU C   5      15.026  -8.733  17.719  1.00  0.55
ATOM   1006  O   LEU C   5      14.796  -8.059  16.720  1.00  0.55
ATOM   1007  CB  LEU C   5      13.460  -9.408  19.542  1.00  0.55
ATOM   1008  CG  LEU C   5      12.143 -10.129  19.810  1.00  0.55
ATOM   1009  CD1 LEU C   5      12.323 -11.644  19.877  1.00  0.55
ATOM   1010  CD2 LEU C   5      11.569  -9.646  21.081  1.00  0.55
ATOM   1011  N   VAL C   6      16.134  -8.619  18.448  1.00  0.54
ATOM   1012  CA  VAL C   6      17.175  -7.633  18.118  1.00  0.54
ATOM   1013  C   VAL C   6      17.729  -7.912  16.715  1.00  0.54
ATOM   1014  O   VAL C   6      18.059  -6.991  15.976  1.00  0.54
ATOM   1015  CB  VAL C   6      18.301  -7.697  19.150  1.00  0.54
ATOM   1016  CG1 VAL C   6      18.918  -9.085  19.194  1.00  0.54
ATOM   1017  CG2 VAL C   6      19.345  -6.611  18.875  1.00  0.54
ATOM   1018  N   ILE C   7      17.805  -9.197  16.383  1.00  0.53
ATOM   1019  CA  ILE C   7      18.323  -9.625  15.075  1.00  0.53
ATOM   1020  C   ILE C   7      17.462  -9.044  13.949  1.00  0.53
ATOM   1021  O   ILE C   7      17.978  -8.611  12.925  1.00  0.53
ATOM   1022  CB  ILE C   7      18.340 -11.147  14.967  1.00  0.53
ATOM   1023  CG1 ILE C   7      16.980 -11.709  14.978  1.00  0.53
ATOM   1024  CG2 ILE C   7      19.186 -11.778  16.059  1.00  0.53
ATOM   1025  CD1 ILE C   7      16.872 -13.214  14.790  1.00  0.53
ATOM   1026  N   LEU C   8      16.152  -9.018  14.189  1.00  0.61
ATOM   1027  CA  LEU C   8      15.193  -8.508  13.203  1.00  0.61
ATOM   1028  C   LEU C   8      15.439  -7.030  12.908  1.00  0.61
ATOM   1029  O   LEU C   8      15.363  -6.600  11.760  1.00  0.61
ATOM   1030  CB  LEU C   8      13.764  -8.717  13.709  1.00  0.61
ATOM   1031  CG  LEU C   8      13.281 -10.140  13.423  1.00  0.61
ATOM   1032  CD1 LEU C   8      12.060 -10.472  14.281  1.00  0.61
ATOM   1033  CD2 LEU C   8      12.917 -10.269  11.942  1.00  0.61
ATOM   1034  N   HIS C   9      15.802  -6.280  13.948  1.00  0.61
ATOM   1035  CA  HIS C   9      16.090  -4.847  13.780  1.00  0.61
ATOM   1036  C   HIS C   9      17.313  -4.684  12.889  1.00  0.61
ATOM   1037  O   HIS C   9      17.388  -3.816  12.057  1.00  0.61
ATOM   1038  CB  HIS C   9      16.376  -4.175  15.125  1.00  0.61
ATOM   1039  CG  HIS C   9      15.169  -4.172  16.063  1.00  0.61
ATOM   1040  ND1 HIS C   9      15.219  -3.955  17.373  1.00  0.61
ATOM   1041  CD2 HIS C   9      13.904  -4.388  15.716  1.00  0.61
ATOM   1042  CE1 HIS C   9      14.000  -4.075  17.852  1.00  0.61
ATOM   1043  NE2 HIS C   9      13.192  -4.370  16.817  1.00  0.61
ATOM   1044  N   ALA C  10      18.274  -5.579  13.071  1.00  0.65
ATOM   1045  CA  ALA C  10      19.533  -5.539  12.315  1.00  0.65
ATOM   1046  C   ALA C  10      19.247  -5.705  10.821  1.00  0.65
ATOM   1047  O   ALA C  10      19.861  -5.048   9.981  1.00  0.65
ATOM   1048  CB  ALA C  10      20.450  -6.667  12.787  1.00  0.65
ATOM   1049  N   ALA C  11      18.262  -6.550  10.526  1.00  0.66
ATOM   1050  CA  ALA C  11      17.874  -6.837   9.139  1.00  0.66
ATOM   1051  C   ALA C  11      17.369  -5.565   8.458  1.00  0.66
ATOM   1052  O   ALA C  11      17.646  -5.325   7.284  1.00  0.66
ATOM   1053  CB  ALA C  11      16.775  -7.898   9.119  1.00  0.66
ATOM   1054  N   SER C  12      16.674  -4.737   9.235  1.00  0.65
ATOM   1055  CA  SER C  12      16.106  -3.486   8.710  1.00  0.65
ATOM   1056  C   SER C  12      17.240  -2.554   8.280  1.00  0.65
ATOM   1057  O   SER C  12      17.163  -1.894   7.247  1.00  0.65
ATOM   1058  CB  SER C  12      15.266  -2.786   9.778  1.00  0.65
ATOM   1059  OG  SER C  12      16.096  -2.322  10.825  1.00  0.65
ATOM   1060  N   ALA C  13      18.310  -2.567   9.074  1.00  0.68
ATOM   1061  CA  ALA C  13      19.476  -1.711   8.831  1.00  0.68
ATOM   1062  C   ALA C  13      20.104  -2.082   7.490  1.00  0.68
ATOM   1063  O   ALA C  13      20.572  -1.271   6.736  1.00  0.68
ATOM   1064  CB  ALA C  13      20.504  -1.911   9.944  1.00  0.68
ATOM   1065  N   ALA C  14      20.095  -3.367   7.177  1.00  0.66
ATOM   1066  CA  ALA C  14      20.669  -3.864   5.919  1.00  0.66
ATOM   1067  C   ALA C  14      19.877  -3.300   4.737  1.00  0.66
ATOM   1068  O   ALA C  14      20.447  -2.929   3.716  1.00  0.66
ATOM   1069  CB  ALA C  14      20.605  -5.389   5.894  1.00  0.66
ATOM   1070  N   SER C  15      18.567  -3.198   4.942  1.00  0.63
ATOM   1071  CA  SER C  15      17.650  -2.713   3.902  1.00  0.63
ATOM   1072  C   SER C  15      17.953  -1.255   3.547  1.00  0.63
ATOM   1073  O   SER C  15      17.911  -0.871   2.380  1.00  0.63
ATOM   1074  CB  SER C  15      16.206  -2.832   4.389  1.00  0.63
ATOM   1075  OG  SER C  15      15.319  -2.383   3.364  1.00  0.63
ATOM   1076  N   CYS C  16      18.288  -0.469   4.570  1.00  0.61
ATOM   1077  CA  CYS C  16      18.562   0.962   4.373  1.00  0.61
ATOM   1078  C   CYS C  16      19.816   1.146   3.515  1.00  0.61
ATOM   1079  O   CYS C  16      19.864   2.014   2.646  1.00  0.61
ATOM   1080  CB  CYS C  16      18.736   1.664   5.718  1.00  0.61
ATOM   1081  SG  CYS C  16      20.152   1.099   6.688  1.00  0.61
ATOM   1082  N   ASN C  17      20.806   0.288   3.760  1.00  0.57
ATOM   1083  CA  ASN C  17      22.067   0.333   3.013  1.00  0.57
ATOM   1084  C   ASN C  17      21.785  -0.011   1.547  1.00  0.57
ATOM   1085  O   ASN C  17      21.334  -1.108   1.232  1.00  0.57
ATOM   1086  CB  ASN C  17      23.066  -0.666   3.599  1.00  0.57
ATOM   1087  CG  ASN C  17      24.410  -0.581   2.871  1.00  0.57
ATOM   1088  OD1 ASN C  17      24.783   0.465   2.348  1.00  0.57
ATOM   1089  ND2 ASN C  17      25.117  -1.703   2.852  1.00  0.57
ATOM   1090  N   GLY C  18      22.060   0.957   0.679  1.00  0.64
ATOM   1091  CA  GLY C  18      21.812   0.793  -0.761  1.00  0.64
ATOM   1092  C   GLY C  18      22.476   1.921  -1.546  1.00  0.64
ATOM   1093  O   GLY C  18      22.892   2.934  -0.986  1.00  0.64
ATOM   1094  N   PHE C  19      22.651   1.655  -2.836  1.00  0.61
ATOM   1095  CA  PHE C  19      23.255   2.616  -3.770  1.00  0.61
ATOM   1096  C   PHE C  19      22.296   3.767  -4.091  1.00  0.61
ATOM   1097  O   PHE C  19      22.562   4.921  -3.761  1.00  0.61
ATOM   1098  CB  PHE C  19      23.673   1.884  -5.048  1.00  0.61
ATOM   1099  CG  PHE C  19      24.006   2.876  -6.165  1.00  0.61
ATOM   1100  CD1 PHE C  19      25.200   3.580  -6.157  1.00  0.61
ATOM   1101  CD2 PHE C  19      23.096   3.066  -7.196  1.00  0.61
ATOM   1102  CE1 PHE C  19      25.491   4.475  -7.174  1.00  0.61
ATOM   1103  CE2 PHE C  19      23.384   3.961  -8.218  1.00  0.61
ATOM   1104  CZ  PHE C  19      24.581   4.666  -8.207  1.00  0.61
ATOM   1105  N   LEU C  20      21.196   3.421  -4.758  1.00  0.64
ATOM   1106  CA  LEU C  20      20.217   4.418  -5.210  1.00  0.64
ATOM   1107  C   LEU C  20      19.635   5.178  -4.017  1.00  0.64
ATOM   1108  O   LEU C  20      19.395   6.363  -4.068  1.00  0.64
ATOM   1109  CB  LEU C  20      19.093   3.706  -5.964  1.00  0.64
ATOM   1110  CG  LEU C  20      18.083   4.680  -6.529  1.00  0.64
ATOM   1111  CD1 LEU C  20      18.705   5.672  -7.503  1.00  0.64
ATOM   1112  CD2 LEU C  20      16.894   3.950  -7.153  1.00  0.64
ATOM   1113  N   TYR C  21      19.429   4.463  -2.922  1.00  0.60
ATOM   1114  CA  TYR C  21      18.823   5.042  -1.714  1.00  0.60
ATOM   1115  C   TYR C  21      19.725   6.123  -1.113  1.00  0.60
ATOM   1116  O   TYR C  21      19.260   7.131  -0.620  1.00  0.60
ATOM   1117  CB  TYR C  21      18.580   3.937  -0.684  1.00  0.60
ATOM   1118  CG  TYR C  21      17.936   4.491   0.591  1.00  0.60
ATOM   1119  CD1 TYR C  21      16.564   4.705   0.634  1.00  0.60
ATOM   1120  CD2 TYR C  21      18.711   4.728   1.720  1.00  0.60
ATOM   1121  CE1 TYR C  21      15.967   5.156   1.805  1.00  0.60
ATOM   1122  CE2 TYR C  21      18.114   5.177   2.892  1.00  0.60
ATOM   1123  CZ  TYR C  21      16.743   5.396   2.933  1.00  0.60
ATOM   1124  OH  TYR C  21      16.163   5.875   4.065  1.00  0.60
ATOM   1125  N   PHE C  22      21.029   5.889  -1.178  1.00  0.60
ATOM   1126  CA  PHE C  22      22.014   6.806  -0.585  1.00  0.60
ATOM   1127  C   PHE C  22      22.042   8.155  -1.310  1.00  0.60
ATOM   1128  O   PHE C  22      22.184   9.203  -0.681  1.00  0.60
ATOM   1129  CB  PHE C  22      23.402   6.166  -0.624  1.00  0.60
ATOM   1130  CG  PHE C  22      24.451   7.095  -0.007  1.00  0.60
ATOM   1131  CD1 PHE C  22      24.601   7.147   1.373  1.00  0.60
ATOM   1132  CD2 PHE C  22      25.261   7.874  -0.826  1.00  0.60
ATOM   1133  CE1 PHE C  22      25.561   7.979   1.936  1.00  0.60
ATOM   1134  CE2 PHE C  22      26.222   8.704  -0.263  1.00  0.60
ATOM   1135  CZ  PHE C  22      26.371   8.759   1.118  1.00  0.60
ATOM   1136  N   VAL C  23      21.882   8.106  -2.628  1.00  0.67
ATOM   1137  CA  VAL C  23      21.963   9.317  -3.462  1.00  0.67
ATOM   1138  C   VAL C  23      20.846  10.312  -3.122  1.00  0.67
ATOM   1139  O   VAL C  23      21.058  11.522  -3.147  1.00  0.67
ATOM   1140  CB  VAL C  23      21.886   8.945  -4.943  1.00  0.67
ATOM   1141  CG1 VAL C  23      20.573   8.280  -5.283  1.00  0.67
ATOM   1142  CG2 VAL C  23      22.046  10.190  -5.818  1.00  0.67
ATOM   1143  N   ILE C  24      19.674   9.774  -2.808  1.00  0.62
ATOM   1144  CA  ILE C  24      18.490  10.601  -2.562  1.00  0.62
ATOM   1145  C   ILE C  24      18.677  11.534  -1.373  1.00  0.62
ATOM   1146  O   ILE C  24      18.262  12.684  -1.384  1.00  0.62
ATOM   1147  CB  ILE C  24      17.250   9.738  -2.334  1.00  0.62
ATOM   1148  CG1 ILE C  24      17.406   8.890  -1.091  1.00  0.62
ATOM   1149  CG2 ILE C  24      16.986   8.854  -3.522  1.00  0.62
ATOM   1150  CD1 ILE C  24      16.167   8.069  -0.771  1.00  0.62
ATOM   1151  N   PHE C  25      19.320  11.009  -0.336  1.00  0.60
ATOM   1152  CA  PHE C  25      19.468  11.749   0.921  1.00  0.60
ATOM   1153  C   PHE C  25      20.371  12.971   0.738  1.00  0.60
ATOM   1154  O   PHE C  25      20.069  14.054   1.237  1.00  0.60
ATOM   1155  CB  PHE C  25      20.037  10.837   2.007  1.00  0.60
ATOM   1156  CG  PHE C  25      20.193  11.601   3.322  1.00  0.60
ATOM   1157  CD1 PHE C  25      19.090  11.760   4.136  1.00  0.60
ATOM   1158  CD2 PHE C  25      21.449  12.054   3.704  1.00  0.60
ATOM   1159  CE1 PHE C  25      19.224  12.531   5.219  1.00  0.60
ATOM   1160  CE2 PHE C  25      21.627  12.761   4.833  1.00  0.60
ATOM   1161  CZ  PHE C  25      20.487  13.212   5.335  1.00  0.60
ATOM   1162  N   PHE C  26      21.457  12.776  -0.005  1.00  0.61
ATOM   1163  CA  PHE C  26      22.437  13.843  -0.222  1.00  0.61
ATOM   1164  C   PHE C  26      21.856  14.957  -1.098  1.00  0.61
ATOM   1165  O   PHE C  26      22.036  16.142  -0.841  1.00  0.61
ATOM   1166  CB  PHE C  26      23.702  13.273  -0.860  1.00  0.61
ATOM   1167  CG  PHE C  26      24.769  14.343  -1.050  1.00  0.61
ATOM   1168  CD1 PHE C  26      25.654  14.676  -0.055  1.00  0.61
ATOM   1169  CD2 PHE C  26      24.943  14.899  -2.233  1.00  0.61
ATOM   1170  CE1 PHE C  26      26.550  15.739  -0.221  1.00  0.61
ATOM   1171  CE2 PHE C  26      25.888  15.930  -2.491  1.00  0.61
ATOM   1172  CZ  PHE C  26      26.671  16.358  -1.452  1.00  0.61
ATOM   1173  N   VAL C  27      21.116  14.546  -2.117  1.00  0.65
ATOM   1174  CA  VAL C  27      20.528  15.492  -3.078  1.00  0.65
ATOM   1175  C   VAL C  27      19.485  16.387  -2.399  1.00  0.65
ATOM   1176  O   VAL C  27      19.418  17.584  -2.659  1.00  0.65
ATOM   1177  CB  VAL C  27      19.879  14.725  -4.229  1.00  0.65
ATOM   1178  CG1 VAL C  27      18.763  13.828  -3.735  1.00  0.65
ATOM   1179  CG2 VAL C  27      19.338  15.675  -5.273  1.00  0.65
ATOM   1180  N   ALA C  28      18.692  15.772  -1.525  1.00  0.71
ATOM   1181  CA  ALA C  28      17.588  16.470  -0.858  1.00  0.71
ATOM   1182  C   ALA C  28      18.129  17.564   0.061  1.00  0.71
ATOM   1183  O   ALA C  28      17.565  18.654   0.145  1.00  0.71
ATOM   1184  CB  ALA C  28      16.767  15.474  -0.040  1.00  0.71
ATOM   1185  N   ALA C  29      19.259  17.265   0.690  1.00  0.71
ATOM   1186  CA  ALA C  29      19.826  18.220   1.617  1.00  0.71
ATOM   1187  C   ALA C  29      20.295  19.500   1.015  1.00  0.71
ATOM   1188  O   ALA C  29      19.924  20.569   1.477  1.00  0.71
ATOM   1189  CB  ALA C  29      20.962  17.755   2.254  1.00  0.71
ATOM   1190  N   TRP C  30      21.099  19.386  -0.035  1.00  0.55
ATOM   1191  CA  TRP C  30      21.615  20.584  -0.708  1.00  0.55
ATOM   1192  C   TRP C  30      20.493  21.315  -1.455  1.00  0.55
ATOM   1193  O   TRP C  30      20.512  22.531  -1.550  1.00  0.55
ATOM   1194  CB  TRP C  30      22.775  20.239  -1.648  1.00  0.55
ATOM   1195  CG  TRP C  30      22.331  19.688  -3.006  1.00  0.55
ATOM   1196  CD1 TRP C  30      21.632  20.357  -3.918  1.00  0.55
ATOM   1197  CD2 TRP C  30      22.730  18.498  -3.588  1.00  0.55
ATOM   1198  NE1 TRP C  30      21.584  19.637  -5.020  1.00  0.55
ATOM   1199  CE2 TRP C  30      22.218  18.493  -4.872  1.00  0.55
ATOM   1200  CE3 TRP C  30      23.483  17.434  -3.143  1.00  0.55
ATOM   1201  CZ2 TRP C  30      22.437  17.416  -5.720  1.00  0.55
ATOM   1202  CZ3 TRP C  30      23.659  16.401  -4.030  1.00  0.55
ATOM   1203  CH2 TRP C  30      23.179  16.342  -5.285  1.00  0.55
ATOM   1204  N   TYR C  31      19.506  20.561  -1.938  1.00  0.49
ATOM   1205  CA  TYR C  31      18.420  21.148  -2.734  1.00  0.49
ATOM   1206  C   TYR C  31      17.551  22.114  -1.939  1.00  0.49
ATOM   1207  O   TYR C  31      17.122  23.138  -2.470  1.00  0.49
ATOM   1208  CB  TYR C  31      17.494  20.101  -3.211  1.00  0.49
ATOM   1209  CG  TYR C  31      16.366  20.635  -4.109  1.00  0.49
ATOM   1210  CD1 TYR C  31      16.522  21.167  -5.340  1.00  0.49
ATOM   1211  CD2 TYR C  31      15.100  20.736  -3.600  1.00  0.49
ATOM   1212  CE1 TYR C  31      15.531  21.553  -6.211  1.00  0.49
ATOM   1213  CE2 TYR C  31      14.065  21.246  -4.374  1.00  0.49
ATOM   1214  CZ  TYR C  31      14.282  21.618  -5.692  1.00  0.49
ATOM   1215  OH  TYR C  31      13.269  22.082  -6.459  1.00  0.49
ATOM   1216  N   ILE C  32      17.317  21.794  -0.670  1.00  0.47
ATOM   1217  CA  ILE C  32      16.440  22.625   0.176  1.00  0.47
ATOM   1218  C   ILE C  32      17.064  24.014   0.304  1.00  0.47
ATOM   1219  O   ILE C  32      16.630  25.039   0.686  1.00  0.47
ATOM   1220  CB  ILE C  32      16.264  21.989   1.551  1.00  0.47
ATOM   1221  CG1 ILE C  32      17.607  21.899   2.274  1.00  0.47
ATOM   1222  CG2 ILE C  32      15.587  20.624   1.436  1.00  0.47
ATOM   1223  CD1 ILE C  32      17.469  21.168   3.591  1.00  0.47
ATOM   1224  N   LYS C  33      18.257  24.197  -0.165  1.00  0.54
ATOM   1225  CA  LYS C  33      18.967  25.484  -0.080  1.00  0.54
ATOM   1226  C   LYS C  33      18.044  26.652  -0.427  1.00  0.54
ATOM   1227  O   LYS C  33      17.867  27.558   0.288  1.00  0.54
ATOM   1228  CB  LYS C  33      20.147  25.459  -1.043  1.00  0.54
ATOM   1229  CG  LYS C  33      19.725  25.105  -2.476  1.00  0.54
ATOM   1230  CD  LYS C  33      20.948  24.800  -3.333  1.00  0.54
ATOM   1231  CE  LYS C  33      20.562  24.337  -4.740  1.00  0.54
ATOM   1232  NZ  LYS C  33      19.994  25.434  -5.538  1.00  0.54
ATOM   1233  N   GLY C  34      17.332  26.566  -1.531  1.00  0.51
ATOM   1234  CA  GLY C  34      16.431  27.638  -1.974  1.00  0.51
ATOM   1235  C   GLY C  34      15.304  27.860  -0.967  1.00  0.51
ATOM   1236  O   GLY C  34      14.914  28.991  -0.712  1.00  0.51
ATOM   1237  N   ARG C  35      14.819  26.774  -0.394  1.00  0.51
ATOM   1238  CA  ARG C  35      13.718  26.947   0.511  1.00  0.51
ATOM   1239  C   ARG C  35      14.068  27.610   1.824  1.00  0.51
ATOM   1240  O   ARG C  35      13.227  28.259   2.437  1.00  0.51
ATOM   1241  CB  ARG C  35      13.097  25.795   0.537  1.00  0.51
ATOM   1242  CG  ARG C  35      12.675  24.704  -0.479  1.00  0.51
ATOM   1243  CD  ARG C  35      11.790  23.360  -0.261  1.00  0.51
ATOM   1244  NE  ARG C  35      10.630  23.727   0.505  1.00  0.51
ATOM   1245  CZ  ARG C  35       9.706  22.838   0.894  1.00  0.51
ATOM   1246  NH1 ARG C  35       9.869  21.568   0.563  1.00  0.51
ATOM   1247  NH2 ARG C  35       8.554  23.265   1.410  1.00  0.51
ATOM   1248  N   VAL C  36      15.348  27.536   2.173  1.00  0.52
ATOM   1249  CA  VAL C  36      15.852  28.145   3.410  1.00  0.52
ATOM   1250  C   VAL C  36      15.715  29.672   3.434  1.00  0.52
ATOM   1251  O   VAL C  36      15.391  30.248   4.467  1.00  0.52
ATOM   1252  CB  VAL C  36      17.310  27.754   3.641  1.00  0.52
ATOM   1253  CG1 VAL C  36      18.218  28.290   2.595  1.00  0.52
ATOM   1254  CG2 VAL C  36      17.831  28.348   4.946  1.00  0.52
ATOM   1255  N   VAL C  37      15.986  30.311   2.315  1.00  0.48
ATOM   1256  CA  VAL C  37      16.086  31.784   2.291  1.00  0.48
ATOM   1257  C   VAL C  37      14.721  32.430   2.574  1.00  0.48
ATOM   1258  O   VAL C  37      14.630  33.356   3.378  1.00  0.48
ATOM   1259  CB  VAL C  37      16.639  32.276   0.948  1.00  0.48
ATOM   1260  CG1 VAL C  37      17.452  33.550   1.161  1.00  0.48
ATOM   1261  CG2 VAL C  37      17.469  31.193   0.247  1.00  0.48
ATOM   1262  N   PRO C  38      13.674  31.926   1.918  1.00  0.41
ATOM   1263  CA  PRO C  38      12.295  32.405   2.105  1.00  0.41
ATOM   1264  C   PRO C  38      11.864  32.202   3.557  1.00  0.41
ATOM   1265  O   PRO C  38      11.156  33.017   4.118  1.00  0.41
ATOM   1266  CB  PRO C  38      11.462  31.515   1.184  1.00  0.41
ATOM   1267  CG  PRO C  38      12.435  31.149   0.067  1.00  0.41
ATOM   1268  CD  PRO C  38      13.744  30.984   0.794  1.00  0.41
ATOM   1269  N   LEU C  39      12.320  31.098   4.134  1.00  0.47
ATOM   1270  CA  LEU C  39      11.998  30.751   5.523  1.00  0.47
ATOM   1271  C   LEU C  39      12.500  31.795   6.502  1.00  0.47
ATOM   1272  O   LEU C  39      11.853  32.084   7.505  1.00  0.47
ATOM   1273  CB  LEU C  39      12.637  29.420   5.847  1.00  0.47
ATOM   1274  CG  LEU C  39      12.029  28.372   5.015  1.00  0.47
ATOM   1275  CD1 LEU C  39      12.943  27.557   5.314  1.00  0.47
ATOM   1276  CD2 LEU C  39      10.576  28.473   5.130  1.00  0.47
ATOM   1277  N   ALA C  40      13.662  32.356   6.176  1.00  0.53
ATOM   1278  CA  ALA C  40      14.327  33.338   7.045  1.00  0.53
ATOM   1279  C   ALA C  40      13.425  34.539   7.331  1.00  0.53
ATOM   1280  O   ALA C  40      13.391  35.035   8.452  1.00  0.53
ATOM   1281  CB  ALA C  40      15.618  33.817   6.383  1.00  0.53
ATOM   1282  N   THR C  41      12.668  34.956   6.322  1.00  0.28
ATOM   1283  CA  THR C  41      11.783  36.126   6.449  1.00  0.28
ATOM   1284  C   THR C  41      10.925  35.999   7.711  1.00  0.28
ATOM   1285  O   THR C  41      10.046  35.144   7.801  1.00  0.28
ATOM   1286  CB  THR C  41      10.879  36.247   5.221  1.00  0.28
ATOM   1287  OG1 THR C  41      10.140  35.045   5.054  1.00  0.28
ATOM   1288  CG2 THR C  41      11.691  36.588   3.970  1.00  0.28
ATOM   1289  N   TYR C  42      11.235  36.845   8.689  1.00  0.19
ATOM   1290  CA  TYR C  42      10.505  36.856   9.961  1.00  0.19
ATOM   1291  C   TYR C  42       9.414  37.924   9.935  1.00  0.19
ATOM   1292  O   TYR C  42       9.516  38.962  10.591  1.00  0.19
ATOM   1293  CB  TYR C  42      11.466  37.129  11.124  1.00  0.19
ATOM   1294  CG  TYR C  42      12.403  35.947  11.343  1.00  0.19
ATOM   1295  CD1 TYR C  42      11.933  34.791  11.943  1.00  0.19
ATOM   1296  CD2 TYR C  42      13.739  36.031  10.975  1.00  0.19
ATOM   1297  CE1 TYR C  42      12.767  33.716  12.172  1.00  0.19
ATOM   1298  CE2 TYR C  42      14.588  34.953  11.201  1.00  0.19
ATOM   1299  CZ  TYR C  42      14.099  33.797  11.797  1.00  0.19
ATOM   1300  OH  TYR C  42      14.921  32.736  12.001  1.00  0.19
ATOM   1301  N   SER C  43       8.335  37.596   9.233  1.00  0.25
ATOM   1302  CA  SER C  43       7.181  38.498   9.109  1.00  0.25
ATOM   1303  C   SER C  43       6.187  38.201  10.230  1.00  0.25
ATOM   1304  O   SER C  43       5.405  37.254  10.152  1.00  0.25
ATOM   1305  CB  SER C  43       6.505  38.301   7.753  1.00  0.25
ATOM   1306  OG  SER C  43       5.409  39.212   7.635  1.00  0.25
ATOM   1307  N   LEU C  44       6.294  38.992  11.297  1.00  0.14
ATOM   1308  CA  LEU C  44       5.400  38.868  12.459  1.00  0.14
ATOM   1309  C   LEU C  44       5.602  37.492  13.104  1.00  0.14
ATOM   1310  O   LEU C  44       4.753  36.635  13.185  1.00  0.14
ATOM   1311  CB  LEU C  44       3.954  39.088  11.986  1.00  0.14
ATOM   1312  CG  LEU C  44       2.940  39.045  13.130  1.00  0.14
ATOM   1313  CD1 LEU C  44       1.672  39.783  12.718  1.00  0.14
ATOM   1314  CD2 LEU C  44       2.487  37.634  13.493  1.00  0.14
ATOM   1315  N   THR C  45       6.826  37.247  13.518  1.00  0.30
ATOM   1316  CA  THR C  45       7.200  35.983  14.182  1.00  0.30
ATOM   1317  C   THR C  45       8.261  36.255  15.252  1.00  0.30
ATOM   1318  O   THR C  45       9.066  35.392  15.589  1.00  0.30
ATOM   1319  CB  THR C  45       7.755  34.992  13.163  1.00  0.30
ATOM   1320  OG1 THR C  45       8.036  33.751  13.810  1.00  0.30
ATOM   1321  CG2 THR C  45       8.962  35.585  12.525  1.00  0.30
ATOM   1322  N   GLY C  46       8.223  37.477  15.783  1.00  0.27
ATOM   1323  CA  GLY C  46       9.178  37.902  16.815  1.00  0.27
ATOM   1324  C   GLY C  46       9.226  36.845  17.923  1.00  0.27
ATOM   1325  O   GLY C  46      10.181  36.081  18.026  1.00  0.27
ATOM   1326  N   LEU C  47       8.191  36.857  18.755  1.00  0.24
ATOM   1327  CA  LEU C  47       8.123  35.935  19.898  1.00  0.24
ATOM   1328  C   LEU C  47       6.751  35.269  20.046  1.00  0.24
ATOM   1329  O   LEU C  47       6.617  34.261  20.736  1.00  0.24
ATOM   1330  CB  LEU C  47       8.546  36.693  21.161  1.00  0.24
ATOM   1331  CG  LEU C  47       8.616  35.778  22.387  1.00  0.24
ATOM   1332  CD1 LEU C  47       9.559  36.376  23.426  1.00  0.24
ATOM   1333  CD2 LEU C  47       7.226  35.616  23.017  1.00  0.24
ATOM   1334  N   TRP C  48       5.743  35.823  19.378  1.00  0.27
ATOM   1335  CA  TRP C  48       4.372  35.284  19.433  1.00  0.27
ATOM   1336  C   TRP C  48       4.337  33.757  19.270  1.00  0.27
ATOM   1337  O   TRP C  48       3.691  33.070  20.053  1.00  0.27
ATOM   1338  CB  TRP C  48       3.534  35.960  18.343  1.00  0.27
ATOM   1339  CG  TRP C  48       2.518  35.025  17.671  1.00  0.27
ATOM   1340  CD1 TRP C  48       2.462  34.802  16.363  1.00  0.27
ATOM   1341  CD2 TRP C  48       1.589  34.180  18.273  1.00  0.27
ATOM   1342  NE1 TRP C  48       1.549  33.866  16.104  1.00  0.27
ATOM   1343  CE2 TRP C  48       0.999  33.463  17.245  1.00  0.27
ATOM   1344  CE3 TRP C  48       1.179  33.977  19.587  1.00  0.27
ATOM   1345  CZ2 TRP C  48       0.002  32.536  17.520  1.00  0.27
ATOM   1346  CZ3 TRP C  48       0.181  33.050  19.864  1.00  0.27
ATOM   1347  CH2 TRP C  48      -0.408  32.330  18.831  1.00  0.27
ATOM   1348  N   SER C  49       5.062  33.251  18.277  1.00  0.52
ATOM   1349  CA  SER C  49       5.075  31.804  18.004  1.00  0.52
ATOM   1350  C   SER C  49       5.588  31.016  19.213  1.00  0.52
ATOM   1351  O   SER C  49       5.132  29.908  19.484  1.00  0.52
ATOM   1352  CB  SER C  49       5.965  31.504  16.799  1.00  0.52
ATOM   1353  OG  SER C  49       5.985  30.095  16.565  1.00  0.52
ATOM   1354  N   PHE C  50       6.518  31.627  19.943  1.00  0.42
ATOM   1355  CA  PHE C  50       7.192  30.973  21.072  1.00  0.42
ATOM   1356  C   PHE C  50       6.221  30.503  22.158  1.00  0.42
ATOM   1357  O   PHE C  50       6.438  29.458  22.767  1.00  0.42
ATOM   1358  CB  PHE C  50       8.229  31.918  21.679  1.00  0.42
ATOM   1359  CG  PHE C  50       8.944  31.261  22.860  1.00  0.42
ATOM   1360  CD1 PHE C  50       9.995  30.386  22.629  1.00  0.42
ATOM   1361  CD2 PHE C  50       8.560  31.559  24.162  1.00  0.42
ATOM   1362  CE1 PHE C  50      10.663  29.813  23.705  1.00  0.42
ATOM   1363  CE2 PHE C  50       9.231  30.981  25.233  1.00  0.42
ATOM   1364  CZ  PHE C  50      10.282  30.104  25.003  1.00  0.42
ATOM   1365  N   SER C  51       5.166  31.275  22.397  1.00  0.56
ATOM   1366  CA  SER C  51       4.197  30.914  23.444  1.00  0.56
ATOM   1367  C   SER C  51       3.662  29.498  23.209  1.00  0.56
ATOM   1368  O   SER C  51       3.533  28.714  24.146  1.00  0.56
ATOM   1369  CB  SER C  51       3.032  31.904  23.475  1.00  0.56
ATOM   1370  OG  SER C  51       2.321  31.870  22.236  1.00  0.56
ATOM   1371  N   LEU C  52       3.436  29.163  21.941  1.00  0.56
ATOM   1372  CA  LEU C  52       2.951  27.822  21.585  1.00  0.56
ATOM   1373  C   LEU C  52       4.023  26.791  21.909  1.00  0.56
ATOM   1374  O   LEU C  52       3.729  25.719  22.428  1.00  0.56
ATOM   1375  CB  LEU C  52       2.605  27.755  20.095  1.00  0.56
ATOM   1376  CG  LEU C  52       1.616  28.853  19.692  1.00  0.56
ATOM   1377  CD1 LEU C  52       1.127  28.624  18.262  1.00  0.56
ATOM   1378  CD2 LEU C  52       0.441  28.926  20.675  1.00  0.56
ATOM   1379  N   LEU C  53       5.268  27.176  21.657  1.00  0.58
ATOM   1380  CA  LEU C  53       6.432  26.320  21.937  1.00  0.58
ATOM   1381  C   LEU C  53       6.517  25.966  23.418  1.00  0.58
ATOM   1382  O   LEU C  53       7.019  24.907  23.774  1.00  0.58
ATOM   1383  CB  LEU C  53       7.736  27.008  21.519  1.00  0.58
ATOM   1384  CG  LEU C  53       7.991  26.912  20.013  1.00  0.58
ATOM   1385  CD1 LEU C  53       6.881  27.588  19.209  1.00  0.58
ATOM   1386  CD2 LEU C  53       9.351  27.522  19.673  1.00  0.58
ATOM   1387  N   LEU C  54       6.022  26.864  24.265  1.00  0.55
ATOM   1388  CA  LEU C  54       6.100  26.675  25.718  1.00  0.55
ATOM   1389  C   LEU C  54       5.483  25.334  26.128  1.00  0.55
ATOM   1390  O   LEU C  54       6.026  24.645  26.980  1.00  0.55
ATOM   1391  CB  LEU C  54       5.430  27.855  26.426  1.00  0.55
ATOM   1392  CG  LEU C  54       5.572  27.766  27.948  1.00  0.55
ATOM   1393  CD1 LEU C  54       5.433  29.157  28.565  1.00  0.55
ATOM   1394  CD2 LEU C  54       4.499  26.843  28.536  1.00  0.55
ATOM   1395  N   LEU C  55       4.404  24.947  25.469  1.00  0.57
ATOM   1396  CA  LEU C  55       3.787  23.631  25.712  1.00  0.57
ATOM   1397  C   LEU C  55       4.792  22.521  25.427  1.00  0.57
ATOM   1398  O   LEU C  55       4.910  21.568  26.188  1.00  0.57
ATOM   1399  CB  LEU C  55       2.554  23.451  24.818  1.00  0.57
ATOM   1400  CG  LEU C  55       1.355  24.249  25.336  1.00  0.57
ATOM   1401  CD1 LEU C  55       0.860  23.655  26.658  1.00  0.57
ATOM   1402  CD2 LEU C  55       1.709  25.730  25.520  1.00  0.57
ATOM   1403  N   ALA C  56       5.513  22.679  24.323  1.00  0.67
ATOM   1404  CA  ALA C  56       6.545  21.711  23.912  1.00  0.67
ATOM   1405  C   ALA C  56       7.780  21.771  24.806  1.00  0.67
ATOM   1406  O   ALA C  56       8.506  20.789  24.944  1.00  0.67
ATOM   1407  CB  ALA C  56       7.096  22.004  22.533  1.00  0.67
ATOM   1408  N   LEU C  57       8.009  22.943  25.390  1.00  0.50
ATOM   1409  CA  LEU C  57       9.242  23.238  26.135  1.00  0.50
ATOM   1410  C   LEU C  57       9.537  22.281  27.302  1.00  0.50
ATOM   1411  O   LEU C  57      10.685  21.869  27.467  1.00  0.50
ATOM   1412  CB  LEU C  57       9.218  24.702  26.585  1.00  0.50
ATOM   1413  CG  LEU C  57      10.509  25.107  27.299  1.00  0.50
ATOM   1414  CD1 LEU C  57      10.699  26.619  27.207  1.00  0.50
ATOM   1415  CD2 LEU C  57      10.463  24.694  28.775  1.00  0.50
ATOM   1416  N   PRO C  58       8.531  21.926  28.099  1.00  0.51
ATOM   1417  CA  PRO C  58       8.719  21.032  29.243  1.00  0.51
ATOM   1418  C   PRO C  58       9.201  19.653  28.803  1.00  0.51
ATOM   1419  O   PRO C  58      10.052  19.066  29.472  1.00  0.51
ATOM   1420  CB  PRO C  58       7.362  21.075  29.863  1.00  0.51
ATOM   1421  CG  PRO C  58       6.362  21.277  28.764  1.00  0.51
ATOM   1422  CD  PRO C  58       7.116  22.283  27.937  1.00  0.51
ATOM   1423  N   GLN C  59       8.724  19.215  27.638  1.00  0.53
ATOM   1424  CA  GLN C  59       9.137  17.933  27.048  1.00  0.53
ATOM   1425  C   GLN C  59       8.776  16.757  27.958  1.00  0.53
ATOM   1426  O   GLN C  59       7.948  15.927  27.601  1.00  0.53
ATOM   1427  CB  GLN C  59      10.653  17.949  26.813  1.00  0.53
ATOM   1428  CG  GLN C  59      11.136  16.663  26.145  1.00  0.53
ATOM   1429  CD  GLN C  59      10.555  16.523  24.747  1.00  0.53
ATOM   1430  OE1 GLN C  59      10.723  17.381  23.886  1.00  0.53
ATOM   1431  NE2 GLN C  59       9.906  15.403  24.575  1.00  0.53
ATOM   1432  N   GLN C  60       9.412  16.704  29.133  1.00  0.51
ATOM   1433  CA  GLN C  60       9.240  15.633  30.099  1.00  0.51
ATOM   1434  C   GLN C  60       9.553  14.309  29.414  1.00  0.51
ATOM   1435  O   GLN C  60       8.930  13.932  28.436  1.00  0.51
ATOM   1436  CB  GLN C  60       7.829  15.640  30.538  1.00  0.51
ATOM   1437  CG  GLN C  60       7.466  16.948  31.305  1.00  0.51
ATOM   1438  CD  GLN C  60       7.034  18.025  30.483  1.00  0.51
ATOM   1439  OE1 GLN C  60       7.028  17.917  29.287  1.00  0.51
ATOM   1440  NE2 GLN C  60       6.646  19.054  31.175  1.00  0.51
ATOM   1441  N   ALA C  61      10.502  13.589  29.994  1.00  0.60
ATOM   1442  CA  ALA C  61      10.956  12.305  29.432  1.00  0.60
ATOM   1443  C   ALA C  61      10.197  11.140  30.071  1.00  0.60
ATOM   1444  O   ALA C  61      10.335   9.994  29.652  1.00  0.60
ATOM   1445  CB  ALA C  61      12.456  12.139  29.674  1.00  0.60
ATOM   1446  N   TYR C  62       9.449  11.452  31.129  1.00  0.46
ATOM   1447  CA  TYR C  62       8.669  10.435  31.848  1.00  0.46
ATOM   1448  C   TYR C  62       7.615   9.820  30.928  1.00  0.46
ATOM   1449  O   TYR C  62       7.406   8.612  30.946  1.00  0.46
ATOM   1450  CB  TYR C  62       8.005  11.049  33.083  1.00  0.46
ATOM   1451  CG  TYR C  62       7.013  12.156  32.723  1.00  0.46
ATOM   1452  CD1 TYR C  62       7.435  13.467  32.678  1.00  0.46
ATOM   1453  CD2 TYR C  62       5.671  11.852  32.523  1.00  0.46
ATOM   1454  CE1 TYR C  62       6.474  14.427  32.480  1.00  0.46
ATOM   1455  CE2 TYR C  62       4.754  12.863  32.265  1.00  0.46
ATOM   1456  CZ  TYR C  62       5.167  14.178  32.214  1.00  0.46
ATOM   1457  OH  TYR C  62       4.292  15.174  31.928  1.00  0.46
ATOM   1458  N   ALA C  63       6.972  10.676  30.129  1.00  0.60
ATOM   1459  CA  ALA C  63       5.959  10.224  29.163  1.00  0.60
ATOM   1460  C   ALA C  63       4.969   9.271  29.852  1.00  0.60
ATOM   1461  O   ALA C  63       3.951   9.784  30.359  1.00  0.60
ATOM   1462  CB  ALA C  63       6.644   9.503  27.997  1.00  0.60
ATOM   1463  OXT ALA C  63       5.261   8.053  29.869  1.00  0.60
TER    1464      ALA C  63                                        
ATOM   1465  N   LEU D   2      25.677 -11.884  19.324  1.00  0.32
ATOM   1466  CA  LEU D   2      25.238 -10.975  20.393  1.00  0.32
ATOM   1467  C   LEU D   2      25.693  -9.543  20.082  1.00  0.32
ATOM   1468  O   LEU D   2      24.886  -8.619  20.075  1.00  0.32
ATOM   1469  CB  LEU D   2      25.799 -11.479  21.728  1.00  0.32
ATOM   1470  CG  LEU D   2      25.347 -10.624  22.916  1.00  0.32
ATOM   1471  CD1 LEU D   2      25.447 -11.438  24.206  1.00  0.32
ATOM   1472  CD2 LEU D   2      26.223  -9.373  23.044  1.00  0.32
ATOM   1473  N   GLU D   3      26.966  -9.384  19.761  1.00  0.52
ATOM   1474  CA  GLU D   3      27.516  -8.071  19.393  1.00  0.52
ATOM   1475  C   GLU D   3      27.306  -7.816  17.904  1.00  0.52
ATOM   1476  O   GLU D   3      27.380  -6.701  17.467  1.00  0.52
ATOM   1477  CB  GLU D   3      29.004  -7.929  19.739  1.00  0.52
ATOM   1478  CG  GLU D   3      29.915  -8.856  18.922  1.00  0.52
ATOM   1479  CD  GLU D   3      29.828 -10.317  19.368  1.00  0.52
ATOM   1480  OE1 GLU D   3      29.078 -10.591  20.333  1.00  0.52
ATOM   1481  OE2 GLU D   3      30.534 -11.137  18.757  1.00  0.52
ATOM   1482  N   LYS D   4      27.055  -8.879  17.153  1.00  0.37
ATOM   1483  CA  LYS D   4      26.848  -8.798  15.699  1.00  0.37
ATOM   1484  C   LYS D   4      25.441  -8.317  15.359  1.00  0.37
ATOM   1485  O   LYS D   4      24.836  -8.770  14.386  1.00  0.37
ATOM   1486  CB  LYS D   4      27.124 -10.159  15.059  1.00  0.37
ATOM   1487  CG  LYS D   4      28.585 -10.572  15.218  1.00  0.37
ATOM   1488  CD  LYS D   4      29.520  -9.622  14.466  1.00  0.37
ATOM   1489  CE  LYS D   4      30.981 -10.048  14.602  1.00  0.37
ATOM   1490  NZ  LYS D   4      31.429  -9.988  16.002  1.00  0.37
ATOM   1491  N   LEU D   5      24.899  -7.470  16.239  1.00  0.46
ATOM   1492  CA  LEU D   5      23.559  -6.886  16.071  1.00  0.46
ATOM   1493  C   LEU D   5      23.591  -5.401  16.397  1.00  0.46
ATOM   1494  O   LEU D   5      23.435  -4.554  15.522  1.00  0.46
ATOM   1495  CB  LEU D   5      22.530  -7.596  16.958  1.00  0.46
ATOM   1496  CG  LEU D   5      22.084  -8.921  16.349  1.00  0.46
ATOM   1497  CD1 LEU D   5      23.222  -9.917  16.205  1.00  0.46
ATOM   1498  CD2 LEU D   5      21.049  -9.556  17.205  1.00  0.46
ATOM   1499  N   VAL D   6      23.780  -5.109  17.681  1.00  0.50
ATOM   1500  CA  VAL D   6      23.838  -3.718  18.157  1.00  0.50
ATOM   1501  C   VAL D   6      24.925  -2.956  17.390  1.00  0.50
ATOM   1502  O   VAL D   6      24.768  -1.778  17.086  1.00  0.50
ATOM   1503  CB  VAL D   6      24.135  -3.691  19.656  1.00  0.50
ATOM   1504  CG1 VAL D   6      25.437  -4.413  19.972  1.00  0.50
ATOM   1505  CG2 VAL D   6      24.095  -2.255  20.187  1.00  0.50
ATOM   1506  N   ILE D   7      26.008  -3.662  17.077  1.00  0.49
ATOM   1507  CA  ILE D   7      27.120  -3.063  16.323  1.00  0.49
ATOM   1508  C   ILE D   7      26.625  -2.586  14.958  1.00  0.49
ATOM   1509  O   ILE D   7      27.021  -1.529  14.482  1.00  0.49
ATOM   1510  CB  ILE D   7      28.254  -4.068  16.124  1.00  0.49
ATOM   1511  CG1 ILE D   7      27.786  -5.246  15.260  1.00  0.49
ATOM   1512  CG2 ILE D   7      28.824  -4.521  17.473  1.00  0.49
ATOM   1513  CD1 ILE D   7      28.928  -6.210  14.962  1.00  0.49
ATOM   1514  N   LEU D   8      25.727  -3.372  14.365  1.00  0.57
ATOM   1515  CA  LEU D   8      25.180  -3.042  13.043  1.00  0.57
ATOM   1516  C   LEU D   8      24.425  -1.717  13.093  1.00  0.57
ATOM   1517  O   LEU D   8      24.514  -0.905  12.177  1.00  0.57
ATOM   1518  CB  LEU D   8      24.236  -4.143  12.551  1.00  0.57
ATOM   1519  CG  LEU D   8      24.866  -4.953  11.417  1.00  0.57
ATOM   1520  CD1 LEU D   8      26.119  -5.690  11.899  1.00  0.57
ATOM   1521  CD2 LEU D   8      23.846  -5.929  10.834  1.00  0.57
ATOM   1522  N   HIS D   9      23.721  -1.510  14.203  1.00  0.60
ATOM   1523  CA  HIS D   9      22.936  -0.289  14.404  1.00  0.60
ATOM   1524  C   HIS D   9      23.877   0.910  14.520  1.00  0.60
ATOM   1525  O   HIS D   9      23.616   1.976  14.016  1.00  0.60
ATOM   1526  CB  HIS D   9      22.097  -0.433  15.676  1.00  0.60
ATOM   1527  CG  HIS D   9      21.243   0.808  15.956  1.00  0.60
ATOM   1528  ND1 HIS D   9      20.728   1.142  17.134  1.00  0.60
ATOM   1529  CD2 HIS D   9      20.894   1.749  15.080  1.00  0.60
ATOM   1530  CE1 HIS D   9      20.066   2.286  16.985  1.00  0.60
ATOM   1531  NE2 HIS D   9      20.173   2.659  15.715  1.00  0.60
ATOM   1532  N   ALA D  10      25.020   0.682  15.148  1.00  0.67
ATOM   1533  CA  ALA D  10      26.024   1.735  15.350  1.00  0.67
ATOM   1534  C   ALA D  10      26.526   2.243  13.996  1.00  0.67
ATOM   1535  O   ALA D  10      26.745   3.438  13.810  1.00  0.67
ATOM   1536  CB  ALA D  10      27.200   1.175  16.150  1.00  0.67
ATOM   1537  N   ALA D  11      26.638   1.313  13.050  1.00  0.66
ATOM   1538  CA  ALA D  11      27.124   1.636  11.702  1.00  0.66
ATOM   1539  C   ALA D  11      26.184   2.641  11.035  1.00  0.66
ATOM   1540  O   ALA D  11      26.626   3.547  10.331  1.00  0.66
ATOM   1541  CB  ALA D  11      27.193   0.363  10.859  1.00  0.66
ATOM   1542  N   SER D  12      24.892   2.489  11.316  1.00  0.65
ATOM   1543  CA  SER D  12      23.872   3.375  10.733  1.00  0.65
ATOM   1544  C   SER D  12      24.080   4.796  11.258  1.00  0.65
ATOM   1545  O   SER D  12      23.959   5.770  10.521  1.00  0.65
ATOM   1546  CB  SER D  12      22.466   2.911  11.117  1.00  0.65
ATOM   1547  OG  SER D  12      22.242   3.129  12.499  1.00  0.65
ATOM   1548  N   ALA D  13      24.446   4.874  12.537  1.00  0.67
ATOM   1549  CA  ALA D  13      24.648   6.157  13.217  1.00  0.67
ATOM   1550  C   ALA D  13      25.779   6.907  12.531  1.00  0.67
ATOM   1551  O   ALA D  13      25.776   8.074  12.352  1.00  0.67
ATOM   1552  CB  ALA D  13      25.017   5.914  14.680  1.00  0.67
ATOM   1553  N   ALA D  14      26.792   6.192  12.090  1.00  0.62
ATOM   1554  CA  ALA D  14      27.940   6.799  11.403  1.00  0.62
ATOM   1555  C   ALA D  14      27.469   7.434  10.093  1.00  0.62
ATOM   1556  O   ALA D  14      27.916   8.513   9.718  1.00  0.62
ATOM   1557  CB  ALA D  14      28.983   5.725  11.101  1.00  0.62
ATOM   1558  N   SER D  15      26.506   6.764   9.467  1.00  0.58
ATOM   1559  CA  SER D  15      25.954   7.214   8.183  1.00  0.58
ATOM   1560  C   SER D  15      25.279   8.577   8.350  1.00  0.58
ATOM   1561  O   SER D  15      25.409   9.453   7.498  1.00  0.58
ATOM   1562  CB  SER D  15      24.935   6.197   7.671  1.00  0.58
ATOM   1563  OG  SER D  15      24.426   6.621   6.407  1.00  0.58
ATOM   1564  N   CYS D  16      24.600   8.744   9.484  1.00  0.55
ATOM   1565  CA  CYS D  16      23.896  10.000   9.775  1.00  0.55
ATOM   1566  C   CYS D  16      24.906  11.135   9.930  1.00  0.55
ATOM   1567  O   CYS D  16      24.647  12.250   9.488  1.00  0.55
ATOM   1568  CB  CYS D  16      23.053   9.866  11.040  1.00  0.55
ATOM   1569  SG  CYS D  16      23.984   9.604  12.556  1.00  0.55
ATOM   1570  N   ASN D  17      26.055  10.808  10.521  1.00  0.47
ATOM   1571  CA  ASN D  17      27.123  11.795  10.724  1.00  0.47
ATOM   1572  C   ASN D  17      27.572  12.340   9.365  1.00  0.47
ATOM   1573  O   ASN D  17      28.563  11.899   8.792  1.00  0.47
ATOM   1574  CB  ASN D  17      28.319  11.166  11.443  1.00  0.47
ATOM   1575  CG  ASN D  17      27.967  10.731  12.862  1.00  0.47
ATOM   1576  OD1 ASN D  17      27.880  11.546  13.771  1.00  0.47
ATOM   1577  ND2 ASN D  17      27.782   9.438  13.030  1.00  0.47
ATOM   1578  N   GLY D  18      26.842  13.352   8.900  1.00  0.54
ATOM   1579  CA  GLY D  18      27.100  13.994   7.611  1.00  0.54
ATOM   1580  C   GLY D  18      26.480  15.384   7.636  1.00  0.54
ATOM   1581  O   GLY D  18      25.284  15.546   7.884  1.00  0.54
ATOM   1582  N   PHE D  19      27.314  16.370   7.336  1.00  0.50
ATOM   1583  CA  PHE D  19      26.896  17.775   7.374  1.00  0.50
ATOM   1584  C   PHE D  19      25.629  17.982   6.546  1.00  0.50
ATOM   1585  O   PHE D  19      24.775  18.792   6.885  1.00  0.50
ATOM   1586  CB  PHE D  19      28.010  18.532   6.681  1.00  0.50
ATOM   1587  CG  PHE D  19      27.811  19.014   5.324  1.00  0.50
ATOM   1588  CD1 PHE D  19      28.163  18.111   4.351  1.00  0.50
ATOM   1589  CD2 PHE D  19      27.263  20.246   5.024  1.00  0.50
ATOM   1590  CE1 PHE D  19      27.970  18.450   3.023  1.00  0.50
ATOM   1591  CE2 PHE D  19      27.074  20.583   3.691  1.00  0.50
ATOM   1592  CZ  PHE D  19      27.426  19.685   2.690  1.00  0.50
ATOM   1593  N   LEU D  20      25.539  17.216   5.459  1.00  0.61
ATOM   1594  CA  LEU D  20      24.413  17.340   4.531  1.00  0.61
ATOM   1595  C   LEU D  20      23.122  16.886   5.217  1.00  0.61
ATOM   1596  O   LEU D  20      22.063  17.439   5.065  1.00  0.61
ATOM   1597  CB  LEU D  20      24.707  16.530   3.267  1.00  0.61
ATOM   1598  CG  LEU D  20      23.600  16.650   2.260  1.00  0.61
ATOM   1599  CD1 LEU D  20      24.020  16.488   0.903  1.00  0.61
ATOM   1600  CD2 LEU D  20      22.605  15.506   2.583  1.00  0.61
ATOM   1601  N   TYR D  21      23.216  15.848   6.017  1.00  0.56
ATOM   1602  CA  TYR D  21      22.071  15.328   6.752  1.00  0.56
ATOM   1603  C   TYR D  21      21.558  16.320   7.779  1.00  0.56
ATOM   1604  O   TYR D  21      20.378  16.524   7.964  1.00  0.56
ATOM   1605  CB  TYR D  21      22.465  14.013   7.489  1.00  0.56
ATOM   1606  CG  TYR D  21      21.235  13.352   8.239  1.00  0.56
ATOM   1607  CD1 TYR D  21      20.226  12.502   7.768  1.00  0.56
ATOM   1608  CD2 TYR D  21      21.101  13.555   9.564  1.00  0.56
ATOM   1609  CE1 TYR D  21      19.138  12.054   8.208  1.00  0.56
ATOM   1610  CE2 TYR D  21      20.035  12.960  10.220  1.00  0.56
ATOM   1611  CZ  TYR D  21      19.063  12.247   9.530  1.00  0.56
ATOM   1612  OH  TYR D  21      18.013  11.701  10.172  1.00  0.56
ATOM   1613  N   PHE D  22      22.506  16.954   8.450  1.00  0.57
ATOM   1614  CA  PHE D  22      22.191  17.925   9.506  1.00  0.57
ATOM   1615  C   PHE D  22      21.490  19.151   8.915  1.00  0.57
ATOM   1616  O   PHE D  22      20.570  19.704   9.514  1.00  0.57
ATOM   1617  CB  PHE D  22      23.478  18.349  10.214  1.00  0.57
ATOM   1618  CG  PHE D  22      23.186  19.349  11.334  1.00  0.57
ATOM   1619  CD1 PHE D  22      22.746  18.884  12.564  1.00  0.57
ATOM   1620  CD2 PHE D  22      23.385  20.708  11.119  1.00  0.57
ATOM   1621  CE1 PHE D  22      22.585  19.765  13.599  1.00  0.57
ATOM   1622  CE2 PHE D  22      23.210  21.607  12.142  1.00  0.57
ATOM   1623  CZ  PHE D  22      22.962  21.115  13.392  1.00  0.57
ATOM   1624  N   VAL D  23      21.926  19.529   7.718  1.00  0.66
ATOM   1625  CA  VAL D  23      21.383  20.711   7.031  1.00  0.66
ATOM   1626  C   VAL D  23      19.907  20.514   6.668  1.00  0.66
ATOM   1627  O   VAL D  23      19.120  21.447   6.747  1.00  0.66
ATOM   1628  CB  VAL D  23      22.193  21.007   5.770  1.00  0.66
ATOM   1629  CG1 VAL D  23      22.121  19.910   4.773  1.00  0.66
ATOM   1630  CG2 VAL D  23      21.686  22.270   5.080  1.00  0.66
ATOM   1631  N   ILE D  24      19.561  19.291   6.290  1.00  0.62
ATOM   1632  CA  ILE D  24      18.207  18.992   5.804  1.00  0.62
ATOM   1633  C   ILE D  24      17.161  19.213   6.898  1.00  0.62
ATOM   1634  O   ILE D  24      16.106  19.791   6.653  1.00  0.62
ATOM   1635  CB  ILE D  24      18.086  17.557   5.317  1.00  0.62
ATOM   1636  CG1 ILE D  24      18.348  16.561   6.413  1.00  0.62
ATOM   1637  CG2 ILE D  24      18.986  17.294   4.234  1.00  0.62
ATOM   1638  CD1 ILE D  24      18.162  15.133   5.988  1.00  0.62
ATOM   1639  N   PHE D  25      17.490  18.762   8.108  1.00  0.60
ATOM   1640  CA  PHE D  25      16.539  18.814   9.223  1.00  0.60
ATOM   1641  C   PHE D  25      16.263  20.262   9.631  1.00  0.60
ATOM   1642  O   PHE D  25      15.120  20.640   9.876  1.00  0.60
ATOM   1643  CB  PHE D  25      17.077  18.019  10.413  1.00  0.60
ATOM   1644  CG  PHE D  25      16.105  18.053  11.575  1.00  0.60
ATOM   1645  CD1 PHE D  25      15.057  17.238  11.446  1.00  0.60
ATOM   1646  CD2 PHE D  25      16.342  18.958  12.587  1.00  0.60
ATOM   1647  CE1 PHE D  25      14.215  17.529  12.158  1.00  0.60
ATOM   1648  CE2 PHE D  25      15.892  18.748  13.764  1.00  0.60
ATOM   1649  CZ  PHE D  25      15.037  17.587  13.728  1.00  0.60
ATOM   1650  N   PHE D  26      17.311  21.072   9.626  1.00  0.59
ATOM   1651  CA  PHE D  26      17.202  22.486  10.024  1.00  0.59
ATOM   1652  C   PHE D  26      16.403  23.243   8.971  1.00  0.59
ATOM   1653  O   PHE D  26      15.555  24.071   9.295  1.00  0.59
ATOM   1654  CB  PHE D  26      18.590  23.118  10.160  1.00  0.59
ATOM   1655  CG  PHE D  26      19.374  22.539  11.338  1.00  0.59
ATOM   1656  CD1 PHE D  26      19.188  21.218  11.731  1.00  0.59
ATOM   1657  CD2 PHE D  26      20.272  23.348  12.018  1.00  0.59
ATOM   1658  CE1 PHE D  26      19.853  20.705  12.810  1.00  0.59
ATOM   1659  CE2 PHE D  26      20.927  22.858  13.118  1.00  0.59
ATOM   1660  CZ  PHE D  26      20.602  21.564  13.538  1.00  0.59
ATOM   1661  N   VAL D  27      16.668  22.908   7.714  1.00  0.61
ATOM   1662  CA  VAL D  27      16.008  23.590   6.599  1.00  0.61
ATOM   1663  C   VAL D  27      14.522  23.281   6.567  1.00  0.61
ATOM   1664  O   VAL D  27      13.747  24.148   6.345  1.00  0.61
ATOM   1665  CB  VAL D  27      16.642  23.174   5.355  1.00  0.61
ATOM   1666  CG1 VAL D  27      15.994  23.638   4.204  1.00  0.61
ATOM   1667  CG2 VAL D  27      18.123  23.579   5.243  1.00  0.61
ATOM   1668  N   ALA D  28      14.154  22.055   6.877  1.00  0.66
ATOM   1669  CA  ALA D  28      12.747  21.633   6.832  1.00  0.66
ATOM   1670  C   ALA D  28      11.925  22.435   7.841  1.00  0.66
ATOM   1671  O   ALA D  28      10.807  22.862   7.553  1.00  0.66
ATOM   1672  CB  ALA D  28      12.645  20.144   7.160  1.00  0.66
ATOM   1673  N   ALA D  29      12.538  22.685   8.990  1.00  0.65
ATOM   1674  CA  ALA D  29      11.844  23.422  10.020  1.00  0.65
ATOM   1675  C   ALA D  29      11.575  24.856   9.670  1.00  0.65
ATOM   1676  O   ALA D  29      10.503  25.380   9.946  1.00  0.65
ATOM   1677  CB  ALA D  29      12.649  23.360  11.144  1.00  0.65
ATOM   1678  N   TRP D  30      12.537  25.445   8.972  1.00  0.46
ATOM   1679  CA  TRP D  30      12.435  26.842   8.563  1.00  0.46
ATOM   1680  C   TRP D  30      11.319  26.998   7.552  1.00  0.46
ATOM   1681  O   TRP D  30      10.655  28.011   7.613  1.00  0.46
ATOM   1682  CB  TRP D  30      13.798  27.321   8.073  1.00  0.46
ATOM   1683  CG  TRP D  30      14.320  28.495   8.863  1.00  0.46
ATOM   1684  CD1 TRP D  30      13.810  29.718   8.912  1.00  0.46
ATOM   1685  CD2 TRP D  30      15.373  28.448   9.758  1.00  0.46
ATOM   1686  NE1 TRP D  30      14.500  30.446   9.792  1.00  0.46
ATOM   1687  CE2 TRP D  30      15.449  29.703  10.336  1.00  0.46
ATOM   1688  CE3 TRP D  30      16.299  27.470  10.091  1.00  0.46
ATOM   1689  CZ2 TRP D  30      16.433  29.984  11.274  1.00  0.46
ATOM   1690  CZ3 TRP D  30      17.304  27.758  11.019  1.00  0.46
ATOM   1691  CH2 TRP D  30      17.354  29.006  11.625  1.00  0.46
ATOM   1692  N   TYR D  31      11.123  25.976   6.680  1.00  0.45
ATOM   1693  CA  TYR D  31      10.144  25.850   5.587  1.00  0.45
ATOM   1694  C   TYR D  31       8.753  26.250   5.999  1.00  0.45
ATOM   1695  O   TYR D  31       8.001  27.041   5.415  1.00  0.45
ATOM   1696  CB  TYR D  31      10.301  24.828   4.585  1.00  0.45
ATOM   1697  CG  TYR D  31      11.620  24.811   3.854  1.00  0.45
ATOM   1698  CD1 TYR D  31      12.780  25.163   4.349  1.00  0.45
ATOM   1699  CD2 TYR D  31      11.688  24.207   2.708  1.00  0.45
ATOM   1700  CE1 TYR D  31      13.961  25.281   3.737  1.00  0.45
ATOM   1701  CE2 TYR D  31      12.924  23.859   2.254  1.00  0.45
ATOM   1702  CZ  TYR D  31      13.995  24.537   2.666  1.00  0.45
ATOM   1703  OH  TYR D  31      15.011  24.497   1.986  1.00  0.45
ATOM   1704  N   ILE D  32       8.423  25.555   7.059  1.00  0.51
ATOM   1705  CA  ILE D  32       7.047  25.550   7.567  1.00  0.51
ATOM   1706  C   ILE D  32       6.652  26.915   8.129  1.00  0.51
ATOM   1707  O   ILE D  32       5.501  27.123   8.500  1.00  0.51
ATOM   1708  CB  ILE D  32       6.862  24.471   8.631  1.00  0.51
ATOM   1709  CG1 ILE D  32       7.739  24.750   9.849  1.00  0.51
ATOM   1710  CG2 ILE D  32       7.146  23.084   8.041  1.00  0.51
ATOM   1711  CD1 ILE D  32       7.491  23.743  10.949  1.00  0.51
ATOM   1712  N   LYS D  33       7.627  27.819   8.210  1.00  0.55
ATOM   1713  CA  LYS D  33       7.387  29.187   8.683  1.00  0.55
ATOM   1714  C   LYS D  33       6.081  29.703   8.102  1.00  0.55
ATOM   1715  O   LYS D  33       5.120  29.890   8.743  1.00  0.55
ATOM   1716  CB  LYS D  33       8.517  30.111   8.225  1.00  0.55
ATOM   1717  CG  LYS D  33       9.777  29.961   9.070  1.00  0.55
ATOM   1718  CD  LYS D  33       9.638  30.594  10.438  1.00  0.55
ATOM   1719  CE  LYS D  33      10.923  30.460  11.252  1.00  0.55
ATOM   1720  NZ  LYS D  33      12.059  31.049  10.550  1.00  0.55
ATOM   1721  N   GLY D  34       6.048  29.931   6.806  1.00  0.50
ATOM   1722  CA  GLY D  34       4.863  30.472   6.121  1.00  0.50
ATOM   1723  C   GLY D  34       3.638  29.578   6.334  1.00  0.50
ATOM   1724  O   GLY D  34       2.529  30.077   6.480  1.00  0.50
ATOM   1725  N   ARG D  35       3.863  28.267   6.366  1.00  0.53
ATOM   1726  CA  ARG D  35       2.763  27.303   6.527  1.00  0.53
ATOM   1727  C   ARG D  35       2.098  27.458   7.887  1.00  0.53
ATOM   1728  O   ARG D  35       0.930  27.309   8.006  1.00  0.53
ATOM   1729  CB  ARG D  35       3.261  25.865   6.378  1.00  0.53
ATOM   1730  CG  ARG D  35       3.777  25.583   4.968  1.00  0.53
ATOM   1731  CD  ARG D  35       4.069  24.090   4.792  1.00  0.53
ATOM   1732  NE  ARG D  35       4.546  23.831   3.421  1.00  0.53
ATOM   1733  CZ  ARG D  35       5.738  24.213   2.950  1.00  0.53
ATOM   1734  NH1 ARG D  35       6.606  24.840   3.747  1.00  0.53
ATOM   1735  NH2 ARG D  35       6.044  24.002   1.670  1.00  0.53
ATOM   1736  N   VAL D  36       2.865  27.821   8.894  1.00  0.52
ATOM   1737  CA  VAL D  36       2.373  27.925  10.275  1.00  0.52
ATOM   1738  C   VAL D  36       1.259  28.967  10.438  1.00  0.52
ATOM   1739  O   VAL D  36       0.320  28.757  11.201  1.00  0.52
ATOM   1740  CB  VAL D  36       3.527  28.255  11.220  1.00  0.52
ATOM   1741  CG1 VAL D  36       4.119  29.597  10.960  1.00  0.52
ATOM   1742  CG2 VAL D  36       3.046  28.310  12.668  1.00  0.52
ATOM   1743  N   VAL D  37       1.391  30.084   9.740  1.00  0.47
ATOM   1744  CA  VAL D  37       0.493  31.232   9.961  1.00  0.47
ATOM   1745  C   VAL D  37      -0.961  30.935   9.559  1.00  0.47
ATOM   1746  O   VAL D  37      -1.880  31.223  10.326  1.00  0.47
ATOM   1747  CB  VAL D  37       1.009  32.468   9.220  1.00  0.47
ATOM   1748  CG1 VAL D  37       0.250  33.713   9.686  1.00  0.47
ATOM   1749  CG2 VAL D  37       2.516  32.635   9.433  1.00  0.47
ATOM   1750  N   PRO D  38      -1.161  30.358   8.374  1.00  0.39
ATOM   1751  CA  PRO D  38      -2.496  30.011   7.868  1.00  0.39
ATOM   1752  C   PRO D  38      -3.151  28.931   8.732  1.00  0.39
ATOM   1753  O   PRO D  38      -4.364  28.935   8.927  1.00  0.39
ATOM   1754  CB  PRO D  38      -2.252  29.536   6.436  1.00  0.39
ATOM   1755  CG  PRO D  38      -0.828  28.996   6.473  1.00  0.39
ATOM   1756  CD  PRO D  38      -0.122  29.939   7.425  1.00  0.39
ATOM   1757  N   LEU D  39      -2.325  28.049   9.284  1.00  0.45
ATOM   1758  CA  LEU D  39      -2.815  26.985  10.176  1.00  0.45
ATOM   1759  C   LEU D  39      -3.456  27.578  11.425  1.00  0.45
ATOM   1760  O   LEU D  39      -4.446  27.056  11.930  1.00  0.45
ATOM   1761  CB  LEU D  39      -1.676  26.077  10.606  1.00  0.45
ATOM   1762  CG  LEU D  39      -1.308  25.101   9.568  1.00  0.45
ATOM   1763  CD1 LEU D  39      -0.909  25.721   8.345  1.00  0.45
ATOM   1764  CD2 LEU D  39      -0.090  24.426  10.090  1.00  0.45
ATOM   1765  N   ALA D  40      -2.885  28.687  11.891  1.00  0.47
ATOM   1766  CA  ALA D  40      -3.344  29.337  13.127  1.00  0.47
ATOM   1767  C   ALA D  40      -4.795  29.805  12.991  1.00  0.47
ATOM   1768  O   ALA D  40      -5.595  29.656  13.913  1.00  0.47
ATOM   1769  CB  ALA D  40      -2.446  30.533  13.443  1.00  0.47
ATOM   1770  N   THR D  41      -5.114  30.344  11.821  1.00  0.18
ATOM   1771  CA  THR D  41      -6.460  30.868  11.541  1.00  0.18
ATOM   1772  C   THR D  41      -7.345  29.758  10.969  1.00  0.18
ATOM   1773  O   THR D  41      -7.104  29.269   9.866  1.00  0.18
ATOM   1774  CB  THR D  41      -6.371  32.013  10.529  1.00  0.18
ATOM   1775  OG1 THR D  41      -5.921  31.504   9.271  1.00  0.18
ATOM   1776  CG2 THR D  41      -5.412  33.101  11.023  1.00  0.18
ATOM   1777  N   TYR D  42      -8.363  29.386  11.733  1.00  0.04
ATOM   1778  CA  TYR D  42      -9.321  28.357  11.292  1.00  0.04
ATOM   1779  C   TYR D  42     -10.578  28.395  12.153  1.00  0.04
ATOM   1780  O   TYR D  42     -11.670  28.459  11.608  1.00  0.04
ATOM   1781  CB  TYR D  42      -8.670  26.973  11.398  1.00  0.04
ATOM   1782  CG  TYR D  42      -8.296  26.654  12.849  1.00  0.04
ATOM   1783  CD1 TYR D  42      -7.137  27.182  13.398  1.00  0.04
ATOM   1784  CD2 TYR D  42      -9.127  25.849  13.621  1.00  0.04
ATOM   1785  CE1 TYR D  42      -6.800  26.902  14.715  1.00  0.04
ATOM   1786  CE2 TYR D  42      -8.791  25.569  14.939  1.00  0.04
ATOM   1787  CZ  TYR D  42      -7.625  26.093  15.484  1.00  0.04
ATOM   1788  OH  TYR D  42      -7.294  25.814  16.772  1.00  0.04
ATOM   1789  N   SER D  43     -10.380  28.353  13.474  1.00  0.00
ATOM   1790  CA  SER D  43     -11.489  28.365  14.438  1.00  0.00
ATOM   1791  C   SER D  43     -12.487  27.255  14.100  1.00  0.00
ATOM   1792  O   SER D  43     -13.474  27.473  13.398  1.00  0.00
ATOM   1793  CB  SER D  43     -12.199  29.724  14.380  1.00  0.00
ATOM   1794  OG  SER D  43     -12.736  29.961  13.083  1.00  0.00
ATOM   1795  N   LEU D  44     -12.214  26.064  14.620  1.00  0.00
ATOM   1796  CA  LEU D  44     -13.077  24.895  14.378  1.00  0.00
ATOM   1797  C   LEU D  44     -12.453  23.664  15.023  1.00  0.00
ATOM   1798  O   LEU D  44     -11.434  23.807  15.671  1.00  0.00
ATOM   1799  CB  LEU D  44     -13.260  24.719  12.862  1.00  0.00
ATOM   1800  CG  LEU D  44     -14.256  23.621  12.506  1.00  0.00
ATOM   1801  CD1 LEU D  44     -14.817  23.850  11.113  1.00  0.00
ATOM   1802  CD2 LEU D  44     -13.607  22.270  12.433  1.00  0.00
ATOM   1803  N   THR D  45     -13.163  22.543  14.987  1.00  0.23
ATOM   1804  CA  THR D  45     -12.707  21.260  15.520  1.00  0.23
ATOM   1805  C   THR D  45     -12.622  21.433  17.032  1.00  0.23
ATOM   1806  O   THR D  45     -11.638  21.070  17.667  1.00  0.23
ATOM   1807  CB  THR D  45     -11.333  20.863  14.959  1.00  0.23
ATOM   1808  OG1 THR D  45     -10.344  21.818  15.291  1.00  0.23
ATOM   1809  CG2 THR D  45     -11.350  20.635  13.459  1.00  0.23
ATOM   1810  N   GLY D  46     -13.692  22.020  17.578  1.00  0.19
ATOM   1811  CA  GLY D  46     -13.788  22.316  19.016  1.00  0.19
ATOM   1812  C   GLY D  46     -13.639  21.039  19.850  1.00  0.19
ATOM   1813  O   GLY D  46     -12.671  20.876  20.587  1.00  0.19
ATOM   1814  N   LEU D  47     -14.637  20.169  19.737  1.00  0.22
ATOM   1815  CA  LEU D  47     -14.685  18.944  20.552  1.00  0.22
ATOM   1816  C   LEU D  47     -14.606  17.683  19.685  1.00  0.22
ATOM   1817  O   LEU D  47     -14.332  16.590  20.184  1.00  0.22
ATOM   1818  CB  LEU D  47     -15.955  18.978  21.409  1.00  0.22
ATOM   1819  CG  LEU D  47     -16.053  17.784  22.365  1.00  0.22
ATOM   1820  CD1 LEU D  47     -16.970  18.131  23.536  1.00  0.22
ATOM   1821  CD2 LEU D  47     -16.626  16.557  21.645  1.00  0.22
ATOM   1822  N   TRP D  48     -14.811  17.857  18.383  1.00  0.24
ATOM   1823  CA  TRP D  48     -14.779  16.735  17.432  1.00  0.24
ATOM   1824  C   TRP D  48     -13.455  15.955  17.441  1.00  0.24
ATOM   1825  O   TRP D  48     -13.468  14.734  17.320  1.00  0.24
ATOM   1826  CB  TRP D  48     -15.079  17.240  16.019  1.00  0.24
ATOM   1827  CG  TRP D  48     -14.683  16.201  14.963  1.00  0.24
ATOM   1828  CD1 TRP D  48     -13.528  16.181  14.301  1.00  0.24
ATOM   1829  CD2 TRP D  48     -15.418  15.099  14.551  1.00  0.24
ATOM   1830  NE1 TRP D  48     -13.498  15.123  13.491  1.00  0.24
ATOM   1831  CE2 TRP D  48     -14.632  14.438  13.619  1.00  0.24
ATOM   1832  CE3 TRP D  48     -16.668  14.598  14.894  1.00  0.24
ATOM   1833  CZ2 TRP D  48     -15.089  13.267  13.029  1.00  0.24
ATOM   1834  CZ3 TRP D  48     -17.128  13.428  14.300  1.00  0.24
ATOM   1835  CH2 TRP D  48     -16.339  12.762  13.369  1.00  0.24
ATOM   1836  N   SER D  49     -12.332  16.659  17.557  1.00  0.53
ATOM   1837  CA  SER D  49     -11.022  15.987  17.487  1.00  0.53
ATOM   1838  C   SER D  49     -10.720  15.204  18.767  1.00  0.53
ATOM   1839  O   SER D  49     -10.223  14.079  18.720  1.00  0.53
ATOM   1840  CB  SER D  49      -9.902  16.999  17.245  1.00  0.53
ATOM   1841  OG  SER D  49      -8.655  16.303  17.182  1.00  0.53
ATOM   1842  N   PHE D  50     -11.069  15.812  19.899  1.00  0.41
ATOM   1843  CA  PHE D  50     -10.736  15.253  21.217  1.00  0.41
ATOM   1844  C   PHE D  50     -11.334  13.859  21.429  1.00  0.41
ATOM   1845  O   PHE D  50     -10.696  12.998  22.030  1.00  0.41
ATOM   1846  CB  PHE D  50     -11.218  16.200  22.316  1.00  0.41
ATOM   1847  CG  PHE D  50     -10.892  15.639  23.702  1.00  0.41
ATOM   1848  CD1 PHE D  50      -9.620  15.799  24.235  1.00  0.41
ATOM   1849  CD2 PHE D  50     -11.883  15.003  24.441  1.00  0.41
ATOM   1850  CE1 PHE D  50      -9.339  15.330  25.512  1.00  0.41
ATOM   1851  CE2 PHE D  50     -11.602  14.536  25.719  1.00  0.41
ATOM   1852  CZ  PHE D  50     -10.331  14.701  26.256  1.00  0.41
ATOM   1853  N   SER D  51     -12.546  13.650  20.925  1.00  0.54
ATOM   1854  CA  SER D  51     -13.213  12.348  21.091  1.00  0.54
ATOM   1855  C   SER D  51     -12.350  11.222  20.514  1.00  0.54
ATOM   1856  O   SER D  51     -12.196  10.173  21.134  1.00  0.54
ATOM   1857  CB  SER D  51     -14.583  12.347  20.412  1.00  0.54
ATOM   1858  OG  SER D  51     -14.437  12.552  19.006  1.00  0.54
ATOM   1859  N   LEU D  52     -11.730  11.485  19.366  1.00  0.54
ATOM   1860  CA  LEU D  52     -10.866  10.481  18.728  1.00  0.54
ATOM   1861  C   LEU D  52      -9.637  10.246  19.595  1.00  0.54
ATOM   1862  O   LEU D  52      -9.191   9.116  19.786  1.00  0.54
ATOM   1863  CB  LEU D  52     -10.426  10.955  17.339  1.00  0.54
ATOM   1864  CG  LEU D  52     -11.623  11.329  16.460  1.00  0.54
ATOM   1865  CD1 LEU D  52     -11.171  11.551  15.017  1.00  0.54
ATOM   1866  CD2 LEU D  52     -12.722  10.263  16.541  1.00  0.54
ATOM   1867  N   LEU D  53      -9.142  11.350  20.148  1.00  0.57
ATOM   1868  CA  LEU D  53      -7.953  11.342  21.007  1.00  0.57
ATOM   1869  C   LEU D  53      -8.215  10.537  22.282  1.00  0.57
ATOM   1870  O   LEU D  53      -7.301   9.949  22.837  1.00  0.57
ATOM   1871  CB  LEU D  53      -7.566  12.789  21.317  1.00  0.57
ATOM   1872  CG  LEU D  53      -6.312  12.847  22.172  1.00  0.57
ATOM   1873  CD1 LEU D  53      -5.678  14.085  21.920  1.00  0.57
ATOM   1874  CD2 LEU D  53      -6.622  12.683  23.653  1.00  0.57
ATOM   1875  N   LEU D  54      -9.473  10.489  22.701  1.00  0.51
ATOM   1876  CA  LEU D  54      -9.861   9.769  23.919  1.00  0.51
ATOM   1877  C   LEU D  54      -9.412   8.304  23.849  1.00  0.51
ATOM   1878  O   LEU D  54      -8.972   7.752  24.850  1.00  0.51
ATOM   1879  CB  LEU D  54     -11.373   9.890  24.126  1.00  0.51
ATOM   1880  CG  LEU D  54     -11.831   9.240  25.435  1.00  0.51
ATOM   1881  CD1 LEU D  54     -13.153   9.859  25.887  1.00  0.51
ATOM   1882  CD2 LEU D  54     -12.019   7.729  25.253  1.00  0.51
ATOM   1883  N   LEU D  55      -9.476   7.714  22.659  1.00  0.49
ATOM   1884  CA  LEU D  55      -9.002   6.337  22.480  1.00  0.49
ATOM   1885  C   LEU D  55      -7.486   6.294  22.687  1.00  0.49
ATOM   1886  O   LEU D  55      -6.956   5.412  23.356  1.00  0.49
ATOM   1887  CB  LEU D  55      -9.343   5.832  21.074  1.00  0.49
ATOM   1888  CG  LEU D  55      -8.783   4.424  20.840  1.00  0.49
ATOM   1889  CD1 LEU D  55      -9.313   3.450  21.899  1.00  0.49
ATOM   1890  CD2 LEU D  55      -9.138   3.935  19.437  1.00  0.49
ATOM   1891  N   ALA D  56      -6.829   7.292  22.108  1.00  0.61
ATOM   1892  CA  ALA D  56      -5.369   7.435  22.177  1.00  0.61
ATOM   1893  C   ALA D  56      -4.884   7.866  23.563  1.00  0.61
ATOM   1894  O   ALA D  56      -3.760   7.565  23.955  1.00  0.61
ATOM   1895  CB  ALA D  56      -4.922   8.471  21.162  1.00  0.61
ATOM   1896  N   LEU D  57      -5.735   8.580  24.289  1.00  0.44
ATOM   1897  CA  LEU D  57      -5.352   9.230  25.549  1.00  0.44
ATOM   1898  C   LEU D  57      -4.842   8.251  26.620  1.00  0.44
ATOM   1899  O   LEU D  57      -3.832   8.534  27.263  1.00  0.44
ATOM   1900  CB  LEU D  57      -6.510  10.091  26.066  1.00  0.44
ATOM   1901  CG  LEU D  57      -6.124  10.860  27.331  1.00  0.44
ATOM   1902  CD1 LEU D  57      -7.005  12.099  27.477  1.00  0.44
ATOM   1903  CD2 LEU D  57      -6.293   9.974  28.571  1.00  0.44
ATOM   1904  N   PRO D  58      -5.518   7.117  26.806  1.00  0.40
ATOM   1905  CA  PRO D  58      -5.127   6.116  27.807  1.00  0.40
ATOM   1906  C   PRO D  58      -3.757   5.521  27.492  1.00  0.40
ATOM   1907  O   PRO D  58      -2.944   5.347  28.400  1.00  0.40
ATOM   1908  CB  PRO D  58      -6.243   5.074  27.764  1.00  0.40
ATOM   1909  CG  PRO D  58      -6.789   5.185  26.343  1.00  0.40
ATOM   1910  CD  PRO D  58      -6.687   6.662  26.043  1.00  0.40
ATOM   1911  N   GLN D  59      -3.504   5.269  26.205  1.00  0.44
ATOM   1912  CA  GLN D  59      -2.215   4.718  25.759  1.00  0.44
ATOM   1913  C   GLN D  59      -1.885   3.468  26.586  1.00  0.44
ATOM   1914  O   GLN D  59      -2.457   3.219  27.645  1.00  0.44
ATOM   1915  CB  GLN D  59      -1.111   5.766  25.949  1.00  0.44
ATOM   1916  CG  GLN D  59       0.239   5.264  25.431  1.00  0.44
ATOM   1917  CD  GLN D  59       0.206   5.032  23.920  1.00  0.44
ATOM   1918  OE1 GLN D  59      -0.088   5.936  23.148  1.00  0.44
ATOM   1919  NE2 GLN D  59       0.525   3.806  23.535  1.00  0.44
ATOM   1920  N   GLN D  60      -0.959   2.665  26.077  1.00  0.46
ATOM   1921  CA  GLN D  60      -0.541   1.429  26.750  1.00  0.46
ATOM   1922  C   GLN D  60       0.602   0.787  25.963  1.00  0.46
ATOM   1923  O   GLN D  60       0.588   0.765  24.735  1.00  0.46
ATOM   1924  CB  GLN D  60      -1.738   0.471  26.809  1.00  0.46
ATOM   1925  CG  GLN D  60      -1.416  -0.816  27.565  1.00  0.46
ATOM   1926  CD  GLN D  60      -1.053  -0.539  29.026  1.00  0.46
ATOM   1927  OE1 GLN D  60       0.119  -0.485  29.388  1.00  0.46
ATOM   1928  NE2 GLN D  60      -2.087  -0.408  29.843  1.00  0.46
ATOM   1929  N   ALA D  61       1.567   0.263  26.708  1.00  0.55
ATOM   1930  CA  ALA D  61       2.757  -0.375  26.121  1.00  0.55
ATOM   1931  C   ALA D  61       2.450  -1.820  25.727  1.00  0.55
ATOM   1932  O   ALA D  61       3.176  -2.423  24.952  1.00  0.55
ATOM   1933  CB  ALA D  61       3.904  -0.349  27.130  1.00  0.55
ATOM   1934  N   TYR D  62       1.401  -2.368  26.337  1.00  0.40
ATOM   1935  CA  TYR D  62       0.989  -3.753  26.083  1.00  0.40
ATOM   1936  C   TYR D  62       0.659  -3.934  24.601  1.00  0.40
ATOM   1937  O   TYR D  62       1.231  -4.791  23.931  1.00  0.40
ATOM   1938  CB  TYR D  62      -0.222  -4.098  26.950  1.00  0.40
ATOM   1939  CG  TYR D  62      -0.628  -5.562  26.775  1.00  0.40
ATOM   1940  CD1 TYR D  62       0.066  -6.554  27.455  1.00  0.40
ATOM   1941  CD2 TYR D  62      -1.719  -5.895  25.981  1.00  0.40
ATOM   1942  CE1 TYR D  62      -0.329  -7.882  27.340  1.00  0.40
ATOM   1943  CE2 TYR D  62      -2.114  -7.222  25.867  1.00  0.40
ATOM   1944  CZ  TYR D  62      -1.416  -8.216  26.541  1.00  0.40
ATOM   1945  OH  TYR D  62      -1.778  -9.518  26.399  1.00  0.40
ATOM   1946  N   ALA D  63      -0.277  -3.117  24.114  1.00  0.57
ATOM   1947  CA  ALA D  63      -0.654  -3.141  22.690  1.00  0.57
ATOM   1948  C   ALA D  63      -0.956  -4.584  22.252  1.00  0.57
ATOM   1949  O   ALA D  63      -1.666  -5.268  23.024  1.00  0.57
ATOM   1950  CB  ALA D  63       0.494  -2.564  21.848  1.00  0.57
ATOM   1951  OXT ALA D  63      -0.501  -4.957  21.152  1.00  0.57
TER    1952      ALA D  63                                        
ATOM   1953  N   LEU E   2      30.184  -3.727  24.470  1.00  0.33
ATOM   1954  CA  LEU E   2      28.761  -3.502  24.766  1.00  0.33
ATOM   1955  C   LEU E   2      28.452  -1.998  24.763  1.00  0.33
ATOM   1956  O   LEU E   2      27.383  -1.580  24.325  1.00  0.33
ATOM   1957  CB  LEU E   2      28.423  -4.154  26.112  1.00  0.33
ATOM   1958  CG  LEU E   2      26.940  -4.024  26.473  1.00  0.33
ATOM   1959  CD1 LEU E   2      26.556  -5.106  27.482  1.00  0.33
ATOM   1960  CD2 LEU E   2      26.650  -2.647  27.080  1.00  0.33
ATOM   1961  N   GLU E   3      29.410  -1.197  25.193  1.00  0.44
ATOM   1962  CA  GLU E   3      29.261   0.263  25.181  1.00  0.44
ATOM   1963  C   GLU E   3      29.702   0.801  23.828  1.00  0.44
ATOM   1964  O   GLU E   3      30.019   0.035  22.916  1.00  0.44
ATOM   1965  CB  GLU E   3      30.062   0.943  26.300  1.00  0.44
ATOM   1966  CG  GLU E   3      31.582   0.802  26.134  1.00  0.44
ATOM   1967  CD  GLU E   3      32.088  -0.603  26.468  1.00  0.44
ATOM   1968  OE1 GLU E   3      31.253  -1.453  26.847  1.00  0.44
ATOM   1969  OE2 GLU E   3      33.312  -0.798  26.378  1.00  0.44
ATOM   1970  N   LYS E   4      29.778   2.114  23.751  1.00  0.50
ATOM   1971  CA  LYS E   4      30.161   2.671  22.481  1.00  0.50
ATOM   1972  C   LYS E   4      29.064   2.662  21.421  1.00  0.50
ATOM   1973  O   LYS E   4      28.748   3.590  20.675  1.00  0.50
ATOM   1974  CB  LYS E   4      31.484   2.238  21.939  1.00  0.50
ATOM   1975  CG  LYS E   4      32.639   2.524  22.895  1.00  0.50
ATOM   1976  CD  LYS E   4      33.933   1.929  22.339  1.00  0.50
ATOM   1977  CE  LYS E   4      33.885   0.398  22.321  1.00  0.50
ATOM   1978  NZ  LYS E   4      33.819  -0.137  23.687  1.00  0.50
ATOM   1979  N   LEU E   5      28.448   1.516  21.357  1.00  0.55
ATOM   1980  CA  LEU E   5      27.364   1.278  20.404  1.00  0.55
ATOM   1981  C   LEU E   5      26.164   2.147  20.754  1.00  0.55
ATOM   1982  O   LEU E   5      25.772   3.026  19.990  1.00  0.55
ATOM   1983  CB  LEU E   5      26.955  -0.195  20.384  1.00  0.55
ATOM   1984  CG  LEU E   5      27.909  -1.021  19.531  1.00  0.55
ATOM   1985  CD1 LEU E   5      29.329  -1.011  20.082  1.00  0.55
ATOM   1986  CD2 LEU E   5      27.455  -2.410  19.443  1.00  0.55
ATOM   1987  N   VAL E   6      25.593   1.877  21.925  1.00  0.55
ATOM   1988  CA  VAL E   6      24.420   2.625  22.402  1.00  0.55
ATOM   1989  C   VAL E   6      24.766   4.116  22.513  1.00  0.55
ATOM   1990  O   VAL E   6      23.929   4.975  22.260  1.00  0.55
ATOM   1991  CB  VAL E   6      23.977   2.085  23.762  1.00  0.55
ATOM   1992  CG1 VAL E   6      25.095   2.205  24.789  1.00  0.55
ATOM   1993  CG2 VAL E   6      22.698   2.787  24.226  1.00  0.55
ATOM   1994  N   ILE E   7      26.016   4.382  22.882  1.00  0.54
ATOM   1995  CA  ILE E   7      26.496   5.762  23.042  1.00  0.54
ATOM   1996  C   ILE E   7      26.370   6.531  21.726  1.00  0.54
ATOM   1997  O   ILE E   7      26.008   7.702  21.717  1.00  0.54
ATOM   1998  CB  ILE E   7      27.946   5.785  23.516  1.00  0.54
ATOM   1999  CG1 ILE E   7      28.855   5.271  22.503  1.00  0.54
ATOM   2000  CG2 ILE E   7      28.149   5.042  24.828  1.00  0.54
ATOM   2001  CD1 ILE E   7      30.339   5.392  22.831  1.00  0.54
ATOM   2002  N   LEU E   8      26.649   5.831  20.629  1.00  0.61
ATOM   2003  CA  LEU E   8      26.595   6.432  19.291  1.00  0.61
ATOM   2004  C   LEU E   8      25.176   6.895  18.963  1.00  0.61
ATOM   2005  O   LEU E   8      24.976   7.959  18.384  1.00  0.61
ATOM   2006  CB  LEU E   8      27.072   5.415  18.252  1.00  0.61
ATOM   2007  CG  LEU E   8      28.599   5.320  18.233  1.00  0.61
ATOM   2008  CD1 LEU E   8      29.046   4.031  17.543  1.00  0.61
ATOM   2009  CD2 LEU E   8      29.178   6.525  17.491  1.00  0.61
ATOM   2010  N   HIS E   9      24.204   6.100  19.406  1.00  0.62
ATOM   2011  CA  HIS E   9      22.789   6.403  19.171  1.00  0.62
ATOM   2012  C   HIS E   9      22.402   7.661  19.948  1.00  0.62
ATOM   2013  O   HIS E   9      21.681   8.499  19.480  1.00  0.62
ATOM   2014  CB  HIS E   9      21.938   5.214  19.626  1.00  0.62
ATOM   2015  CG  HIS E   9      20.440   5.447  19.408  1.00  0.62
ATOM   2016  ND1 HIS E   9      19.459   4.799  20.026  1.00  0.62
ATOM   2017  CD2 HIS E   9      19.884   6.337  18.586  1.00  0.62
ATOM   2018  CE1 HIS E   9      18.303   5.288  19.587  1.00  0.62
ATOM   2019  NE2 HIS E   9      18.570   6.240  18.701  1.00  0.62
ATOM   2020  N   ALA E  10      22.965   7.799  21.138  1.00  0.66
ATOM   2021  CA  ALA E  10      22.687   8.950  22.008  1.00  0.66
ATOM   2022  C   ALA E  10      23.134  10.243  21.324  1.00  0.66
ATOM   2023  O   ALA E  10      22.478  11.276  21.431  1.00  0.66
ATOM   2024  CB  ALA E  10      23.438   8.787  23.329  1.00  0.66
ATOM   2025  N   ALA E  11      24.234  10.139  20.581  1.00  0.65
ATOM   2026  CA  ALA E  11      24.795  11.292  19.871  1.00  0.65
ATOM   2027  C   ALA E  11      23.767  11.825  18.865  1.00  0.65
ATOM   2028  O   ALA E  11      23.535  13.007  18.675  1.00  0.65
ATOM   2029  CB  ALA E  11      26.065  10.874  19.129  1.00  0.65
ATOM   2030  N   SER E  12      23.021  10.912  18.270  1.00  0.65
ATOM   2031  CA  SER E  12      21.998  11.286  17.280  1.00  0.65
ATOM   2032  C   SER E  12      20.910  12.109  17.970  1.00  0.65
ATOM   2033  O   SER E  12      20.411  13.090  17.424  1.00  0.65
ATOM   2034  CB  SER E  12      21.362  10.040  16.666  1.00  0.65
ATOM   2035  OG  SER E  12      20.576   9.368  17.631  1.00  0.65
ATOM   2036  N   ALA E  13      20.601  11.708  19.204  1.00  0.69
ATOM   2037  CA  ALA E  13      19.563  12.368  20.003  1.00  0.69
ATOM   2038  C   ALA E  13      19.959  13.823  20.258  1.00  0.69
ATOM   2039  O   ALA E  13      19.117  14.718  20.243  1.00  0.69
ATOM   2040  CB  ALA E  13      19.402  11.642  21.339  1.00  0.69
ATOM   2041  N   ALA E  14      21.261  14.034  20.443  1.00  0.66
ATOM   2042  CA  ALA E  14      21.798  15.376  20.699  1.00  0.66
ATOM   2043  C   ALA E  14      21.534  16.274  19.490  1.00  0.66
ATOM   2044  O   ALA E  14      21.197  17.445  19.638  1.00  0.66
ATOM   2045  CB  ALA E  14      23.302  15.292  20.950  1.00  0.66
ATOM   2046  N   SER E  15      21.632  15.673  18.308  1.00  0.64
ATOM   2047  CA  SER E  15      21.416  16.402  17.050  1.00  0.64
ATOM   2048  C   SER E  15      19.973  16.906  16.977  1.00  0.64
ATOM   2049  O   SER E  15      19.716  18.017  16.519  1.00  0.64
ATOM   2050  CB  SER E  15      21.699  15.492  15.854  1.00  0.64
ATOM   2051  OG  SER E  15      23.069  15.092  15.868  1.00  0.64
ATOM   2052  N   CYS E  16      19.054  16.080  17.476  1.00  0.62
ATOM   2053  CA  CYS E  16      17.624  16.417  17.464  1.00  0.62
ATOM   2054  C   CYS E  16      17.359  17.637  18.349  1.00  0.62
ATOM   2055  O   CYS E  16      16.546  18.494  18.005  1.00  0.62
ATOM   2056  CB  CYS E  16      16.805  15.228  17.965  1.00  0.62
ATOM   2057  SG  CYS E  16      15.007  15.548  17.947  1.00  0.62
ATOM   2058  N   ASN E  17      18.085  17.705  19.463  1.00  0.58
ATOM   2059  CA  ASN E  17      17.934  18.803  20.425  1.00  0.58
ATOM   2060  C   ASN E  17      18.205  20.136  19.714  1.00  0.58
ATOM   2061  O   ASN E  17      19.353  20.525  19.517  1.00  0.58
ATOM   2062  CB  ASN E  17      18.921  18.629  21.582  1.00  0.58
ATOM   2063  CG  ASN E  17      18.706  19.708  22.646  1.00  0.58
ATOM   2064  OD1 ASN E  17      18.149  20.770  22.379  1.00  0.58
ATOM   2065  ND2 ASN E  17      19.126  19.391  23.864  1.00  0.58
ATOM   2066  N   GLY E  18      17.116  20.815  19.358  1.00  0.62
ATOM   2067  CA  GLY E  18      17.196  22.076  18.606  1.00  0.62
ATOM   2068  C   GLY E  18      15.819  22.707  18.529  1.00  0.62
ATOM   2069  O   GLY E  18      14.989  22.274  17.760  1.00  0.62
ATOM   2070  N   PHE E  19      15.605  23.717  19.364  1.00  0.51
ATOM   2071  CA  PHE E  19      14.310  24.411  19.470  1.00  0.51
ATOM   2072  C   PHE E  19      13.618  24.505  18.107  1.00  0.51
ATOM   2073  O   PHE E  19      12.412  24.306  17.997  1.00  0.51
ATOM   2074  CB  PHE E  19      14.541  25.827  20.002  1.00  0.51
ATOM   2075  CG  PHE E  19      13.579  26.135  21.148  1.00  0.51
ATOM   2076  CD1 PHE E  19      13.556  25.300  22.259  1.00  0.51
ATOM   2077  CD2 PHE E  19      12.723  27.225  21.078  1.00  0.51
ATOM   2078  CE1 PHE E  19      12.675  25.552  23.302  1.00  0.51
ATOM   2079  CE2 PHE E  19      11.840  27.466  22.116  1.00  0.51
ATOM   2080  CZ  PHE E  19      11.814  26.638  23.233  1.00  0.51
ATOM   2081  N   LEU E  20      14.418  24.779  17.073  1.00  0.59
ATOM   2082  CA  LEU E  20      13.894  24.896  15.710  1.00  0.59
ATOM   2083  C   LEU E  20      13.259  23.576  15.276  1.00  0.59
ATOM   2084  O   LEU E  20      12.275  23.495  14.621  1.00  0.59
ATOM   2085  CB  LEU E  20      15.025  25.319  14.773  1.00  0.59
ATOM   2086  CG  LEU E  20      14.528  25.585  13.368  1.00  0.59
ATOM   2087  CD1 LEU E  20      15.479  26.452  12.644  1.00  0.59
ATOM   2088  CD2 LEU E  20      14.667  24.312  12.741  1.00  0.59
ATOM   2089  N   TYR E  21      13.835  22.471  15.639  1.00  0.57
ATOM   2090  CA  TYR E  21      13.299  21.158  15.327  1.00  0.57
ATOM   2091  C   TYR E  21      11.956  20.925  16.006  1.00  0.57
ATOM   2092  O   TYR E  21      11.066  20.346  15.455  1.00  0.57
ATOM   2093  CB  TYR E  21      14.243  20.208  15.929  1.00  0.57
ATOM   2094  CG  TYR E  21      13.809  19.135  15.585  1.00  0.57
ATOM   2095  CD1 TYR E  21      13.206  18.692  13.969  1.00  0.57
ATOM   2096  CD2 TYR E  21      13.270  17.948  16.621  1.00  0.57
ATOM   2097  CE1 TYR E  21      12.944  16.533  13.645  1.00  0.57
ATOM   2098  CE2 TYR E  21      12.782  16.477  16.186  1.00  0.57
ATOM   2099  CZ  TYR E  21      12.908  15.806  14.851  1.00  0.57
ATOM   2100  OH  TYR E  21      12.533  14.758  14.405  1.00  0.57
ATOM   2101  N   PHE E  22      11.823  21.421  17.215  1.00  0.56
ATOM   2102  CA  PHE E  22      10.592  21.259  18.005  1.00  0.56
ATOM   2103  C   PHE E  22       9.448  22.013  17.338  1.00  0.56
ATOM   2104  O   PHE E  22       8.307  21.555  17.334  1.00  0.56
ATOM   2105  CB  PHE E  22      10.788  21.804  19.423  1.00  0.56
ATOM   2106  CG  PHE E  22      11.781  20.966  20.232  1.00  0.56
ATOM   2107  CD1 PHE E  22      12.828  20.301  19.603  1.00  0.56
ATOM   2108  CD2 PHE E  22      11.632  20.867  21.609  1.00  0.56
ATOM   2109  CE1 PHE E  22      13.720  19.543  20.338  1.00  0.56
ATOM   2110  CE2 PHE E  22      12.527  20.107  22.352  1.00  0.56
ATOM   2111  CZ  PHE E  22      13.572  19.447  21.716  1.00  0.56
ATOM   2112  N   VAL E  23       9.785  23.165  16.765  1.00  0.62
ATOM   2113  CA  VAL E  23       8.786  24.036  16.129  1.00  0.62
ATOM   2114  C   VAL E  23       8.102  23.332  14.950  1.00  0.62
ATOM   2115  O   VAL E  23       6.922  23.553  14.690  1.00  0.62
ATOM   2116  CB  VAL E  23       9.438  25.333  15.656  1.00  0.62
ATOM   2117  CG1 VAL E  23      10.433  25.119  14.586  1.00  0.62
ATOM   2118  CG2 VAL E  23       8.403  26.281  15.060  1.00  0.62
ATOM   2119  N   ILE E  24       8.861  22.481  14.271  1.00  0.59
ATOM   2120  CA  ILE E  24       8.377  21.816  13.061  1.00  0.59
ATOM   2121  C   ILE E  24       7.129  20.975  13.314  1.00  0.59
ATOM   2122  O   ILE E  24       6.197  20.962  12.515  1.00  0.59
ATOM   2123  CB  ILE E  24       9.437  20.941  12.419  1.00  0.59
ATOM   2124  CG1 ILE E  24       9.889  19.855  13.295  1.00  0.59
ATOM   2125  CG2 ILE E  24      10.586  21.721  12.097  1.00  0.59
ATOM   2126  CD1 ILE E  24      10.854  18.878  12.708  1.00  0.59
ATOM   2127  N   PHE E  25       7.106  20.312  14.462  1.00  0.59
ATOM   2128  CA  PHE E  25       6.018  19.377  14.788  1.00  0.59
ATOM   2129  C   PHE E  25       4.698  20.128  14.914  1.00  0.59
ATOM   2130  O   PHE E  25       3.660  19.657  14.456  1.00  0.59
ATOM   2131  CB  PHE E  25       6.307  18.628  16.092  1.00  0.59
ATOM   2132  CG  PHE E  25       7.468  17.642  15.951  1.00  0.59
ATOM   2133  CD1 PHE E  25       8.518  17.900  15.097  1.00  0.59
ATOM   2134  CD2 PHE E  25       7.474  16.470  16.693  1.00  0.59
ATOM   2135  CE1 PHE E  25       9.577  17.021  14.972  1.00  0.59
ATOM   2136  CE2 PHE E  25       8.532  15.577  16.576  1.00  0.59
ATOM   2137  CZ  PHE E  25       9.585  15.856  15.717  1.00  0.59
ATOM   2138  N   PHE E  26       4.768  21.326  15.478  1.00  0.57
ATOM   2139  CA  PHE E  26       3.567  22.133  15.747  1.00  0.57
ATOM   2140  C   PHE E  26       2.923  22.601  14.448  1.00  0.57
ATOM   2141  O   PHE E  26       1.704  22.560  14.304  1.00  0.57
ATOM   2142  CB  PHE E  26       3.915  23.349  16.609  1.00  0.57
ATOM   2143  CG  PHE E  26       4.311  22.950  18.032  1.00  0.57
ATOM   2144  CD1 PHE E  26       4.954  21.741  18.280  1.00  0.57
ATOM   2145  CD2 PHE E  26       4.010  23.800  19.088  1.00  0.57
ATOM   2146  CE1 PHE E  26       5.292  21.381  19.569  1.00  0.57
ATOM   2147  CE2 PHE E  26       4.348  23.444  20.383  1.00  0.57
ATOM   2148  CZ  PHE E  26       4.970  22.237  20.603  1.00  0.57
ATOM   2149  N   VAL E  27       3.759  23.008  13.498  1.00  0.59
ATOM   2150  CA  VAL E  27       3.256  23.567  12.233  1.00  0.59
ATOM   2151  C   VAL E  27       2.524  22.494  11.439  1.00  0.59
ATOM   2152  O   VAL E  27       1.497  22.709  10.897  1.00  0.59
ATOM   2153  CB  VAL E  27       4.400  24.127  11.399  1.00  0.59
ATOM   2154  CG1 VAL E  27       3.893  24.580  10.025  1.00  0.59
ATOM   2155  CG2 VAL E  27       5.055  25.305  12.132  1.00  0.59
ATOM   2156  N   ALA E  28       3.063  21.296  11.411  1.00  0.66
ATOM   2157  CA  ALA E  28       2.473  20.196  10.632  1.00  0.66
ATOM   2158  C   ALA E  28       1.102  19.825  11.201  1.00  0.66
ATOM   2159  O   ALA E  28       0.149  19.599  10.459  1.00  0.66
ATOM   2160  CB  ALA E  28       3.397  18.981  10.685  1.00  0.66
ATOM   2161  N   ALA E  29       1.022  19.838  12.527  1.00  0.67
ATOM   2162  CA  ALA E  29      -0.212  19.456  13.198  1.00  0.67
ATOM   2163  C   ALA E  29      -1.332  20.454  12.976  1.00  0.67
ATOM   2164  O   ALA E  29      -2.480  20.075  12.774  1.00  0.67
ATOM   2165  CB  ALA E  29       0.146  19.279  14.549  1.00  0.67
ATOM   2166  N   TRP E  30      -0.964  21.729  12.965  1.00  0.45
ATOM   2167  CA  TRP E  30      -1.938  22.813  12.775  1.00  0.45
ATOM   2168  C   TRP E  30      -2.501  22.834  11.352  1.00  0.45
ATOM   2169  O   TRP E  30      -3.679  23.057  11.129  1.00  0.45
ATOM   2170  CB  TRP E  30      -1.282  24.144  13.133  1.00  0.45
ATOM   2171  CG  TRP E  30      -1.837  24.724  14.423  1.00  0.45
ATOM   2172  CD1 TRP E  30      -2.678  25.751  14.525  1.00  0.45
ATOM   2173  CD2 TRP E  30      -1.516  24.336  15.707  1.00  0.45
ATOM   2174  NE1 TRP E  30      -2.898  26.020  15.812  1.00  0.45
ATOM   2175  CE2 TRP E  30      -2.203  25.173  16.565  1.00  0.45
ATOM   2176  CE3 TRP E  30      -0.718  23.361  16.224  1.00  0.45
ATOM   2177  CZ2 TRP E  30      -2.104  25.011  17.942  1.00  0.45
ATOM   2178  CZ3 TRP E  30      -0.635  23.251  17.627  1.00  0.45
ATOM   2179  CH2 TRP E  30      -1.321  24.017  18.473  1.00  0.45
ATOM   2180  N   TYR E  31      -1.693  22.406  10.392  1.00  0.45
ATOM   2181  CA  TYR E  31      -2.007  22.545   8.928  1.00  0.45
ATOM   2182  C   TYR E  31      -2.978  21.541   8.548  1.00  0.45
ATOM   2183  O   TYR E  31      -3.877  21.808   7.766  1.00  0.45
ATOM   2184  CB  TYR E  31      -0.730  22.441   8.034  1.00  0.45
ATOM   2185  CG  TYR E  31      -1.057  22.606   6.588  1.00  0.45
ATOM   2186  CD1 TYR E  31      -1.256  23.829   5.984  1.00  0.45
ATOM   2187  CD2 TYR E  31      -1.150  21.447   5.845  1.00  0.45
ATOM   2188  CE1 TYR E  31      -1.546  23.921   4.644  1.00  0.45
ATOM   2189  CE2 TYR E  31      -1.440  21.524   4.490  1.00  0.45
ATOM   2190  CZ  TYR E  31      -1.634  22.762   3.890  1.00  0.45
ATOM   2191  OH  TYR E  31      -1.884  22.839   2.556  1.00  0.45
ATOM   2192  N   ILE E  32      -2.793  20.372   9.130  1.00  0.54
ATOM   2193  CA  ILE E  32      -3.612  19.212   8.761  1.00  0.54
ATOM   2194  C   ILE E  32      -5.094  19.439   9.054  1.00  0.54
ATOM   2195  O   ILE E  32      -5.945  18.774   8.474  1.00  0.54
ATOM   2196  CB  ILE E  32      -3.135  17.958   9.481  1.00  0.54
ATOM   2197  CG1 ILE E  32      -3.284  18.105  10.991  1.00  0.54
ATOM   2198  CG2 ILE E  32      -1.690  17.628   9.082  1.00  0.54
ATOM   2199  CD1 ILE E  32      -2.932  16.858  11.731  1.00  0.54
ATOM   2200  N   LYS E  33      -5.392  20.352   9.976  1.00  0.53
ATOM   2201  CA  LYS E  33      -6.788  20.610  10.359  1.00  0.53
ATOM   2202  C   LYS E  33      -7.662  20.672   9.113  1.00  0.53
ATOM   2203  O   LYS E  33      -8.578  19.959   8.928  1.00  0.53
ATOM   2204  CB  LYS E  33      -6.935  21.934  11.108  1.00  0.53
ATOM   2205  CG  LYS E  33      -6.169  21.922  12.426  1.00  0.53
ATOM   2206  CD  LYS E  33      -6.562  23.114  13.299  1.00  0.53
ATOM   2207  CE  LYS E  33      -5.733  23.140  14.584  1.00  0.53
ATOM   2208  NZ  LYS E  33      -5.790  21.840  15.274  1.00  0.53
ATOM   2209  N   GLY E  34      -7.338  21.549   8.186  1.00  0.47
ATOM   2210  CA  GLY E  34      -8.126  21.718   6.953  1.00  0.47
ATOM   2211  C   GLY E  34      -8.134  20.420   6.143  1.00  0.47
ATOM   2212  O   GLY E  34      -9.137  20.066   5.550  1.00  0.47
ATOM   2213  N   ARG E  35      -7.006  19.726   6.171  1.00  0.55
ATOM   2214  CA  ARG E  35      -6.821  18.465   5.438  1.00  0.55
ATOM   2215  C   ARG E  35      -7.780  17.416   5.958  1.00  0.55
ATOM   2216  O   ARG E  35      -8.339  16.716   5.226  1.00  0.55
ATOM   2217  CB  ARG E  35      -5.384  17.987   5.637  1.00  0.55
ATOM   2218  CG  ARG E  35      -4.396  18.923   4.945  1.00  0.55
ATOM   2219  CD  ARG E  35      -4.368  18.644   3.440  1.00  0.55
ATOM   2220  NE  ARG E  35      -3.689  17.355   3.214  1.00  0.55
ATOM   2221  CZ  ARG E  35      -2.364  17.185   3.301  1.00  0.55
ATOM   2222  NH1 ARG E  35      -1.575  18.224   3.594  1.00  0.55
ATOM   2223  NH2 ARG E  35      -1.823  15.985   3.085  1.00  0.55
ATOM   2224  N   VAL E  36      -8.072  17.428   7.234  1.00  0.54
ATOM   2225  CA  VAL E  36      -8.894  16.400   7.889  1.00  0.54
ATOM   2226  C   VAL E  36     -10.346  16.359   7.403  1.00  0.54
ATOM   2227  O   VAL E  36     -10.914  15.284   7.240  1.00  0.54
ATOM   2228  CB  VAL E  36      -8.860  16.592   9.405  1.00  0.54
ATOM   2229  CG1 VAL E  36      -9.480  17.871   9.840  1.00  0.54
ATOM   2230  CG2 VAL E  36      -9.663  15.502  10.108  1.00  0.54
ATOM   2231  N   VAL E  37     -10.946  17.518   7.216  1.00  0.48
ATOM   2232  CA  VAL E  37     -12.398  17.582   6.957  1.00  0.48
ATOM   2233  C   VAL E  37     -12.740  16.966   5.591  1.00  0.48
ATOM   2234  O   VAL E  37     -13.680  16.180   5.485  1.00  0.48
ATOM   2235  CB  VAL E  37     -12.905  19.028   7.028  1.00  0.48
ATOM   2236  CG1 VAL E  37     -14.350  19.043   7.523  1.00  0.48
ATOM   2237  CG2 VAL E  37     -12.002  19.900   7.907  1.00  0.48
ATOM   2238  N   PRO E  38     -11.968  17.326   4.564  1.00  0.41
ATOM   2239  CA  PRO E  38     -12.140  16.812   3.198  1.00  0.41
ATOM   2240  C   PRO E  38     -11.954  15.295   3.176  1.00  0.41
ATOM   2241  O   PRO E  38     -12.645  14.593   2.464  1.00  0.41
ATOM   2242  CB  PRO E  38     -11.027  17.486   2.397  1.00  0.41
ATOM   2243  CG  PRO E  38     -10.805  18.802   3.136  1.00  0.41
ATOM   2244  CD  PRO E  38     -10.987  18.411   4.580  1.00  0.41
ATOM   2245  N   LEU E  39     -11.013  14.821   3.979  1.00  0.48
ATOM   2246  CA  LEU E  39     -10.711  13.381   4.066  1.00  0.48
ATOM   2247  C   LEU E  39     -11.912  12.592   4.571  1.00  0.48
ATOM   2248  O   LEU E  39     -12.136  11.459   4.156  1.00  0.48
ATOM   2249  CB  LEU E  39      -9.559  13.142   5.019  1.00  0.48
ATOM   2250  CG  LEU E  39      -8.270  13.445   4.437  1.00  0.48
ATOM   2251  CD1 LEU E  39      -8.154  14.709   3.903  1.00  0.48
ATOM   2252  CD2 LEU E  39      -7.290  13.388   5.560  1.00  0.48
ATOM   2253  N   ALA E  40     -12.679  13.224   5.459  1.00  0.51
ATOM   2254  CA  ALA E  40     -13.817  12.563   6.113  1.00  0.51
ATOM   2255  C   ALA E  40     -14.860  12.105   5.092  1.00  0.51
ATOM   2256  O   ALA E  40     -15.426  11.021   5.224  1.00  0.51
ATOM   2257  CB  ALA E  40     -14.463  13.521   7.113  1.00  0.51
ATOM   2258  N   THR E  41     -15.054  12.916   4.058  1.00  0.23
ATOM   2259  CA  THR E  41     -16.057  12.625   3.021  1.00  0.23
ATOM   2260  C   THR E  41     -15.900  11.182   2.532  1.00  0.23
ATOM   2261  O   THR E  41     -14.878  10.810   1.958  1.00  0.23
ATOM   2262  CB  THR E  41     -15.899  13.587   1.843  1.00  0.23
ATOM   2263  OG1 THR E  41     -14.565  13.531   1.359  1.00  0.23
ATOM   2264  CG2 THR E  41     -16.300  15.010   2.237  1.00  0.23
ATOM   2265  N   TYR E  42     -16.906  10.372   2.852  1.00  0.09
ATOM   2266  CA  TYR E  42     -16.915   8.957   2.454  1.00  0.09
ATOM   2267  C   TYR E  42     -17.471   8.802   1.042  1.00  0.09
ATOM   2268  O   TYR E  42     -18.592   8.331   0.854  1.00  0.09
ATOM   2269  CB  TYR E  42     -17.747   8.134   3.440  1.00  0.09
ATOM   2270  CG  TYR E  42     -17.044   8.052   4.791  1.00  0.09
ATOM   2271  CD1 TYR E  42     -15.974   7.180   4.941  1.00  0.09
ATOM   2272  CD2 TYR E  42     -17.462   8.836   5.859  1.00  0.09
ATOM   2273  CE1 TYR E  42     -15.312   7.094   6.159  1.00  0.09
ATOM   2274  CE2 TYR E  42     -16.801   8.748   7.080  1.00  0.09
ATOM   2275  CZ  TYR E  42     -15.726   7.879   7.228  1.00  0.09
ATOM   2276  OH  TYR E  42     -15.075   7.797   8.419  1.00  0.09
ATOM   2277  N   SER E  43     -16.636   9.163   0.070  1.00  0.13
ATOM   2278  CA  SER E  43     -16.989   9.025  -1.351  1.00  0.13
ATOM   2279  C   SER E  43     -17.263   7.546  -1.652  1.00  0.13
ATOM   2280  O   SER E  43     -18.033   6.882  -0.961  1.00  0.13
ATOM   2281  CB  SER E  43     -15.840   9.550  -2.220  1.00  0.13
ATOM   2282  OG  SER E  43     -16.218   9.462  -3.601  1.00  0.13
ATOM   2283  N   LEU E  44     -16.572   7.012  -2.652  1.00  0.07
ATOM   2284  CA  LEU E  44     -16.763   5.635  -3.087  1.00  0.07
ATOM   2285  C   LEU E  44     -15.604   4.780  -2.580  1.00  0.07
ATOM   2286  O   LEU E  44     -14.626   4.602  -3.293  1.00  0.07
ATOM   2287  CB  LEU E  44     -16.875   5.623  -4.615  1.00  0.07
ATOM   2288  CG  LEU E  44     -17.145   4.223  -5.177  1.00  0.07
ATOM   2289  CD1 LEU E  44     -17.767   4.340  -6.567  1.00  0.07
ATOM   2290  CD2 LEU E  44     -15.854   3.409  -5.296  1.00  0.07
ATOM   2291  N   THR E  45     -15.770   4.278  -1.361  1.00  0.29
ATOM   2292  CA  THR E  45     -14.763   3.424  -0.703  1.00  0.29
ATOM   2293  C   THR E  45     -15.269   2.937   0.662  1.00  0.29
ATOM   2294  O   THR E  45     -14.591   3.023   1.682  1.00  0.29
ATOM   2295  CB  THR E  45     -13.454   4.202  -0.508  1.00  0.29
ATOM   2296  OG1 THR E  45     -12.893   4.555  -1.759  1.00  0.29
ATOM   2297  CG2 THR E  45     -12.412   3.395   0.279  1.00  0.29
ATOM   2298  N   GLY E  46     -16.502   2.440   0.664  1.00  0.26
ATOM   2299  CA  GLY E  46     -17.138   1.913   1.884  1.00  0.26
ATOM   2300  C   GLY E  46     -16.361   0.718   2.453  1.00  0.26
ATOM   2301  O   GLY E  46     -15.823   0.781   3.554  1.00  0.26
ATOM   2302  N   LEU E  47     -16.343  -0.368   1.685  1.00  0.25
ATOM   2303  CA  LEU E  47     -15.745  -1.630   2.151  1.00  0.25
ATOM   2304  C   LEU E  47     -14.487  -2.002   1.359  1.00  0.25
ATOM   2305  O   LEU E  47     -13.687  -2.825   1.806  1.00  0.25
ATOM   2306  CB  LEU E  47     -16.809  -2.733   2.082  1.00  0.25
ATOM   2307  CG  LEU E  47     -16.301  -4.078   2.614  1.00  0.25
ATOM   2308  CD1 LEU E  47     -17.482  -4.953   3.025  1.00  0.25
ATOM   2309  CD2 LEU E  47     -15.498  -4.822   1.538  1.00  0.25
ATOM   2310  N   TRP E  48     -14.291  -1.347   0.220  1.00  0.30
ATOM   2311  CA  TRP E  48     -13.137  -1.637  -0.645  1.00  0.30
ATOM   2312  C   TRP E  48     -11.816  -1.572   0.136  1.00  0.30
ATOM   2313  O   TRP E  48     -10.962  -2.436  -0.020  1.00  0.30
ATOM   2314  CB  TRP E  48     -13.124  -0.664  -1.830  1.00  0.30
ATOM   2315  CG  TRP E  48     -11.773   0.041  -2.012  1.00  0.30
ATOM   2316  CD1 TRP E  48     -11.553   1.340  -1.879  1.00  0.30
ATOM   2317  CD2 TRP E  48     -10.563  -0.549  -2.355  1.00  0.30
ATOM   2318  NE1 TRP E  48     -10.271   1.609  -2.118  1.00  0.30
ATOM   2319  CE2 TRP E  48      -9.635   0.478  -2.407  1.00  0.30
ATOM   2320  CE3 TRP E  48     -10.177  -1.858  -2.621  1.00  0.30
ATOM   2321  CZ2 TRP E  48      -8.309   0.201  -2.719  1.00  0.30
ATOM   2322  CZ3 TRP E  48      -8.854  -2.134  -2.936  1.00  0.30
ATOM   2323  CH2 TRP E  48      -7.919  -1.106  -2.983  1.00  0.30
ATOM   2324  N   SER E  49     -11.692  -0.563   0.996  1.00  0.55
ATOM   2325  CA  SER E  49     -10.462  -0.376   1.782  1.00  0.55
ATOM   2326  C   SER E  49     -10.221  -1.548   2.737  1.00  0.55
ATOM   2327  O   SER E  49      -9.102  -2.043   2.862  1.00  0.55
ATOM   2328  CB  SER E  49     -10.555   0.914   2.597  1.00  0.55
ATOM   2329  OG  SER E  49      -9.375   1.063   3.387  1.00  0.55
ATOM   2330  N   PHE E  50     -11.301  -2.001   3.372  1.00  0.43
ATOM   2331  CA  PHE E  50     -11.223  -3.037   4.411  1.00  0.43
ATOM   2332  C   PHE E  50     -10.586  -4.336   3.910  1.00  0.43
ATOM   2333  O   PHE E  50      -9.887  -5.011   4.664  1.00  0.43
ATOM   2334  CB  PHE E  50     -12.617  -3.326   4.969  1.00  0.43
ATOM   2335  CG  PHE E  50     -12.563  -4.404   6.056  1.00  0.43
ATOM   2336  CD1 PHE E  50     -12.205  -4.061   7.354  1.00  0.43
ATOM   2337  CD2 PHE E  50     -12.916  -5.714   5.754  1.00  0.43
ATOM   2338  CE1 PHE E  50     -12.208  -5.027   8.353  1.00  0.43
ATOM   2339  CE2 PHE E  50     -12.921  -6.679   6.754  1.00  0.43
ATOM   2340  CZ  PHE E  50     -12.569  -6.335   8.054  1.00  0.43
ATOM   2341  N   SER E  51     -10.818  -4.671   2.645  1.00  0.57
ATOM   2342  CA  SER E  51     -10.275  -5.926   2.099  1.00  0.57
ATOM   2343  C   SER E  51      -8.746  -5.886   2.158  1.00  0.57
ATOM   2344  O   SER E  51      -8.104  -6.864   2.534  1.00  0.57
ATOM   2345  CB  SER E  51     -10.743  -6.148   0.661  1.00  0.57
ATOM   2346  OG  SER E  51     -10.267  -5.099  -0.183  1.00  0.57
ATOM   2347  N   LEU E  52      -8.194  -4.708   1.873  1.00  0.58
ATOM   2348  CA  LEU E  52      -6.743  -4.492   1.971  1.00  0.58
ATOM   2349  C   LEU E  52      -6.292  -4.602   3.423  1.00  0.58
ATOM   2350  O   LEU E  52      -5.233  -5.154   3.718  1.00  0.58
ATOM   2351  CB  LEU E  52      -6.361  -3.112   1.430  1.00  0.58
ATOM   2352  CG  LEU E  52      -5.855  -3.185  -0.013  1.00  0.58
ATOM   2353  CD1 LEU E  52      -6.926  -3.756  -0.943  1.00  0.58
ATOM   2354  CD2 LEU E  52      -5.399  -1.803  -0.481  1.00  0.58
ATOM   2355  N   LEU E  53      -7.140  -4.096   4.314  1.00  0.59
ATOM   2356  CA  LEU E  53      -6.844  -4.077   5.750  1.00  0.59
ATOM   2357  C   LEU E  53      -6.700  -5.498   6.297  1.00  0.59
ATOM   2358  O   LEU E  53      -5.932  -5.727   7.224  1.00  0.59
ATOM   2359  CB  LEU E  53      -7.941  -3.298   6.478  1.00  0.59
ATOM   2360  CG  LEU E  53      -7.668  -3.193   7.975  1.00  0.59
ATOM   2361  CD1 LEU E  53      -8.529  -2.100   8.484  1.00  0.59
ATOM   2362  CD2 LEU E  53      -8.112  -4.459   8.710  1.00  0.59
ATOM   2363  N   LEU E  54      -7.395  -6.444   5.677  1.00  0.56
ATOM   2364  CA  LEU E  54      -7.377  -7.838   6.138  1.00  0.56
ATOM   2365  C   LEU E  54      -5.952  -8.392   6.072  1.00  0.56
ATOM   2366  O   LEU E  54      -5.536  -9.142   6.947  1.00  0.56
ATOM   2367  CB  LEU E  54      -8.350  -8.672   5.301  1.00  0.56
ATOM   2368  CG  LEU E  54      -8.433 -10.121   5.792  1.00  0.56
ATOM   2369  CD1 LEU E  54      -9.764 -10.741   5.368  1.00  0.56
ATOM   2370  CD2 LEU E  54      -7.284 -10.955   5.213  1.00  0.56
ATOM   2371  N   LEU E  55      -5.207  -7.954   5.065  1.00  0.56
ATOM   2372  CA  LEU E  55      -3.807  -8.375   4.907  1.00  0.56
ATOM   2373  C   LEU E  55      -2.991  -7.818   6.070  1.00  0.56
ATOM   2374  O   LEU E  55      -2.165  -8.508   6.659  1.00  0.56
ATOM   2375  CB  LEU E  55      -3.256  -7.831   3.586  1.00  0.56
ATOM   2376  CG  LEU E  55      -4.164  -8.201   2.409  1.00  0.56
ATOM   2377  CD1 LEU E  55      -3.550  -7.726   1.093  1.00  0.56
ATOM   2378  CD2 LEU E  55      -4.431  -9.710   2.381  1.00  0.56
ATOM   2379  N   ALA E  56      -3.277  -6.560   6.387  1.00  0.67
ATOM   2380  CA  ALA E  56      -2.608  -5.841   7.478  1.00  0.67
ATOM   2381  C   ALA E  56      -3.059  -6.319   8.858  1.00  0.67
ATOM   2382  O   ALA E  56      -2.312  -6.226   9.829  1.00  0.67
ATOM   2383  CB  ALA E  56      -2.949  -4.377   7.386  1.00  0.67
ATOM   2384  N   LEU E  57      -4.289  -6.816   8.928  1.00  0.49
ATOM   2385  CA  LEU E  57      -4.938  -7.154  10.203  1.00  0.49
ATOM   2386  C   LEU E  57      -4.166  -8.177  11.053  1.00  0.49
ATOM   2387  O   LEU E  57      -4.046  -7.986  12.262  1.00  0.49
ATOM   2388  CB  LEU E  57      -6.381  -7.600   9.943  1.00  0.49
ATOM   2389  CG  LEU E  57      -7.131  -7.889  11.245  1.00  0.49
ATOM   2390  CD1 LEU E  57      -8.635  -7.752  11.018  1.00  0.49
ATOM   2391  CD2 LEU E  57      -6.824  -9.306  11.742  1.00  0.49
ATOM   2392  N   PRO E  58      -3.640  -9.238  10.440  1.00  0.52
ATOM   2393  CA  PRO E  58      -2.889 -10.276  11.161  1.00  0.52
ATOM   2394  C   PRO E  58      -1.645  -9.686  11.830  1.00  0.52
ATOM   2395  O   PRO E  58      -1.301 -10.056  12.950  1.00  0.52
ATOM   2396  CB  PRO E  58      -2.546 -11.316  10.096  1.00  0.52
ATOM   2397  CG  PRO E  58      -2.539 -10.517   8.795  1.00  0.52
ATOM   2398  CD  PRO E  58      -3.644  -9.506   8.998  1.00  0.52
ATOM   2399  N   GLN E  59      -1.008  -8.742  11.136  1.00  0.52
ATOM   2400  CA  GLN E  59       0.163  -8.031  11.673  1.00  0.52
ATOM   2401  C   GLN E  59       1.205  -9.033  12.186  1.00  0.52
ATOM   2402  O   GLN E  59       1.645  -8.969  13.335  1.00  0.52
ATOM   2403  CB  GLN E  59      -0.281  -7.103  12.811  1.00  0.52
ATOM   2404  CG  GLN E  59       0.894  -6.284  13.358  1.00  0.52
ATOM   2405  CD  GLN E  59       0.445  -5.376  14.494  1.00  0.52
ATOM   2406  OE1 GLN E  59      -0.060  -5.830  15.516  1.00  0.52
ATOM   2407  NE2 GLN E  59       0.647  -4.083  14.275  1.00  0.52
ATOM   2408  N   GLN E  60       1.580  -9.964  11.310  1.00  0.51
ATOM   2409  CA  GLN E  60       2.588 -10.984  11.640  1.00  0.51
ATOM   2410  C   GLN E  60       3.804 -10.303  12.285  1.00  0.51
ATOM   2411  O   GLN E  60       4.020  -9.108  12.103  1.00  0.51
ATOM   2412  CB  GLN E  60       3.022 -11.691  10.355  1.00  0.51
ATOM   2413  CG  GLN E  60       4.034 -12.811  10.625  1.00  0.51
ATOM   2414  CD  GLN E  60       3.425 -13.913  11.495  1.00  0.51
ATOM   2415  OE1 GLN E  60       3.628 -13.953  12.705  1.00  0.51
ATOM   2416  NE2 GLN E  60       2.710 -14.808  10.831  1.00  0.51
ATOM   2417  N   ALA E  61       4.525 -11.069  13.090  1.00  0.59
ATOM   2418  CA  ALA E  61       5.714 -10.557  13.790  1.00  0.59
ATOM   2419  C   ALA E  61       6.908 -11.500  13.630  1.00  0.59
ATOM   2420  O   ALA E  61       8.001 -11.214  14.113  1.00  0.59
ATOM   2421  CB  ALA E  61       5.392 -10.375  15.274  1.00  0.59
ATOM   2422  N   TYR E  62       6.658 -12.660  13.020  1.00  0.40
ATOM   2423  CA  TYR E  62       7.708 -13.667  12.825  1.00  0.40
ATOM   2424  C   TYR E  62       8.769 -13.153  11.854  1.00  0.40
ATOM   2425  O   TYR E  62       9.967 -13.318  12.083  1.00  0.40
ATOM   2426  CB  TYR E  62       7.092 -14.966  12.301  1.00  0.40
ATOM   2427  CG  TYR E  62       8.153 -16.061  12.159  1.00  0.40
ATOM   2428  CD1 TYR E  62       8.563 -16.772  13.279  1.00  0.40
ATOM   2429  CD2 TYR E  62       8.681 -16.367  10.910  1.00  0.40
ATOM   2430  CE1 TYR E  62       9.504 -17.786  13.153  1.00  0.40
ATOM   2431  CE2 TYR E  62       9.620 -17.384  10.783  1.00  0.40
ATOM   2432  CZ  TYR E  62      10.029 -18.095  11.904  1.00  0.40
ATOM   2433  OH  TYR E  62      10.925 -19.109  11.777  1.00  0.40
ATOM   2434  N   ALA E  63       8.299 -12.518  10.777  1.00  0.54
ATOM   2435  CA  ALA E  63       9.192 -11.965   9.743  1.00  0.54
ATOM   2436  C   ALA E  63      10.311 -12.969   9.419  1.00  0.54
ATOM   2437  O   ALA E  63      11.358 -12.516   8.917  1.00  0.54
ATOM   2438  CB  ALA E  63       9.801 -10.651  10.244  1.00  0.54
ATOM   2439  OXT ALA E  63      10.077 -14.177   9.658  1.00  0.54
TER    2440      ALA E  63                                        
ATOM   2441  N   LEU F   2      25.198   3.978  32.392  1.00  0.22
ATOM   2442  CA  LEU F   2      24.304   2.900  31.945  1.00  0.22
ATOM   2443  C   LEU F   2      22.909   3.472  31.661  1.00  0.22
ATOM   2444  O   LEU F   2      22.461   3.490  30.517  1.00  0.22
ATOM   2445  CB  LEU F   2      24.274   1.791  33.003  1.00  0.22
ATOM   2446  CG  LEU F   2      23.438   0.588  32.554  1.00  0.22
ATOM   2447  CD1 LEU F   2      23.886  -0.664  33.305  1.00  0.22
ATOM   2448  CD2 LEU F   2      21.950   0.833  32.826  1.00  0.22
ATOM   2449  N   GLU F   3      22.250   3.974  32.691  1.00  0.32
ATOM   2450  CA  GLU F   3      20.925   4.588  32.537  1.00  0.32
ATOM   2451  C   GLU F   3      21.092   6.082  32.264  1.00  0.32
ATOM   2452  O   GLU F   3      20.826   6.927  33.115  1.00  0.32
ATOM   2453  CB  GLU F   3      20.035   4.386  33.771  1.00  0.32
ATOM   2454  CG  GLU F   3      20.534   5.129  35.025  1.00  0.32
ATOM   2455  CD  GLU F   3      21.795   4.521  35.620  1.00  0.32
ATOM   2456  OE1 GLU F   3      22.226   3.460  35.116  1.00  0.32
ATOM   2457  OE2 GLU F   3      22.290   5.094  36.605  1.00  0.32
ATOM   2458  N   LYS F   4      21.462   6.371  31.028  1.00  0.43
ATOM   2459  CA  LYS F   4      21.753   7.697  30.544  1.00  0.43
ATOM   2460  C   LYS F   4      21.648   7.823  29.028  1.00  0.43
ATOM   2461  O   LYS F   4      21.197   8.800  28.424  1.00  0.43
ATOM   2462  CB  LYS F   4      22.984   8.342  31.085  1.00  0.43
ATOM   2463  CG  LYS F   4      22.963   8.512  32.603  1.00  0.43
ATOM   2464  CD  LYS F   4      24.269   9.097  33.108  1.00  0.43
ATOM   2465  CE  LYS F   4      25.439   8.134  32.889  1.00  0.43
ATOM   2466  NZ  LYS F   4      25.276   6.918  33.699  1.00  0.43
ATOM   2467  N   LEU F   5      22.107   6.756  28.419  1.00  0.52
ATOM   2468  CA  LEU F   5      22.083   6.636  26.956  1.00  0.52
ATOM   2469  C   LEU F   5      20.668   6.343  26.482  1.00  0.52
ATOM   2470  O   LEU F   5      20.062   7.127  25.758  1.00  0.52
ATOM   2471  CB  LEU F   5      23.034   5.537  26.478  1.00  0.52
ATOM   2472  CG  LEU F   5      24.481   6.019  26.463  1.00  0.52
ATOM   2473  CD1 LEU F   5      24.966   6.407  27.858  1.00  0.52
ATOM   2474  CD2 LEU F   5      25.353   4.955  25.914  1.00  0.52
ATOM   2475  N   VAL F   6      20.159   5.195  26.920  1.00  0.51
ATOM   2476  CA  VAL F   6      18.812   4.763  26.545  1.00  0.51
ATOM   2477  C   VAL F   6      17.874   5.895  26.951  1.00  0.51
ATOM   2478  O   VAL F   6      16.794   6.070  26.359  1.00  0.51
ATOM   2479  CB  VAL F   6      18.514   3.397  27.189  1.00  0.51
ATOM   2480  CG1 VAL F   6      19.478   2.344  26.669  1.00  0.51
ATOM   2481  CG2 VAL F   6      18.660   3.432  28.726  1.00  0.51
ATOM   2482  N   ILE F   7      18.139   6.457  28.158  1.00  0.51
ATOM   2483  CA  ILE F   7      17.236   7.455  28.785  1.00  0.51
ATOM   2484  C   ILE F   7      17.017   8.613  27.823  1.00  0.51
ATOM   2485  O   ILE F   7      15.921   9.149  27.720  1.00  0.51
ATOM   2486  CB  ILE F   7      17.813   7.948  30.099  1.00  0.51
ATOM   2487  CG1 ILE F   7      19.076   8.682  29.860  1.00  0.51
ATOM   2488  CG2 ILE F   7      17.998   6.801  31.093  1.00  0.51
ATOM   2489  CD1 ILE F   7      19.622   9.354  31.127  1.00  0.51
ATOM   2490  N   LEU F   8      18.086   8.963  27.112  1.00  0.61
ATOM   2491  CA  LEU F   8      18.049  10.078  26.160  1.00  0.61
ATOM   2492  C   LEU F   8      17.046   9.799  25.042  1.00  0.61
ATOM   2493  O   LEU F   8      16.303  10.682  24.624  1.00  0.61
ATOM   2494  CB  LEU F   8      19.444  10.302  25.572  1.00  0.61
ATOM   2495  CG  LEU F   8      20.322  11.114  26.527  1.00  0.61
ATOM   2496  CD1 LEU F   8      21.794  10.965  26.153  1.00  0.61
ATOM   2497  CD2 LEU F   8      19.924  12.590  26.461  1.00  0.61
ATOM   2498  N   HIS F   9      17.005   8.536  24.623  1.00  0.61
ATOM   2499  CA  HIS F   9      16.092   8.103  23.560  1.00  0.61
ATOM   2500  C   HIS F   9      14.643   8.210  24.045  1.00  0.61
ATOM   2501  O   HIS F   9      13.753   8.617  23.302  1.00  0.61
ATOM   2502  CB  HIS F   9      16.422   6.658  23.175  1.00  0.61
ATOM   2503  CG  HIS F   9      15.513   6.126  22.062  1.00  0.61
ATOM   2504  ND1 HIS F   9      15.295   4.845  21.788  1.00  0.61
ATOM   2505  CD2 HIS F   9      14.792   6.853  21.209  1.00  0.61
ATOM   2506  CE1 HIS F   9      14.441   4.781  20.770  1.00  0.61
ATOM   2507  NE2 HIS F   9      14.130   6.022  20.418  1.00  0.61
ATOM   2508  N   ALA F  10      14.456   7.908  25.327  1.00  0.67
ATOM   2509  CA  ALA F  10      13.125   7.948  25.948  1.00  0.67
ATOM   2510  C   ALA F  10      12.565   9.371  25.898  1.00  0.67
ATOM   2511  O   ALA F  10      11.376   9.573  25.659  1.00  0.67
ATOM   2512  CB  ALA F  10      13.223   7.494  27.404  1.00  0.67
ATOM   2513  N   ALA F  11      13.462  10.341  26.066  1.00  0.70
ATOM   2514  CA  ALA F  11      13.077  11.758  26.065  1.00  0.70
ATOM   2515  C   ALA F  11      12.479  12.130  24.707  1.00  0.70
ATOM   2516  O   ALA F  11      11.495  12.862  24.629  1.00  0.70
ATOM   2517  CB  ALA F  11      14.304  12.628  26.339  1.00  0.70
ATOM   2518  N   SER F  12      13.064  11.561  23.655  1.00  0.71
ATOM   2519  CA  SER F  12      12.602  11.821  22.285  1.00  0.71
ATOM   2520  C   SER F  12      11.198  11.247  22.098  1.00  0.71
ATOM   2521  O   SER F  12      10.326  11.876  21.502  1.00  0.71
ATOM   2522  CB  SER F  12      13.553  11.169  21.280  1.00  0.71
ATOM   2523  OG  SER F  12      13.095  11.438  19.954  1.00  0.71
ATOM   2524  N   ALA F  13      10.993  10.067  22.682  1.00  0.72
ATOM   2525  CA  ALA F  13       9.712   9.356  22.584  1.00  0.72
ATOM   2526  C   ALA F  13       8.615  10.167  23.265  1.00  0.72
ATOM   2527  O   ALA F  13       7.506  10.269  22.840  1.00  0.72
ATOM   2528  CB  ALA F  13       9.827   7.991  23.262  1.00  0.72
ATOM   2529  N   ALA F  14       8.942  10.798  24.374  1.00  0.70
ATOM   2530  CA  ALA F  14       7.965  11.594  25.130  1.00  0.70
ATOM   2531  C   ALA F  14       7.515  12.788  24.287  1.00  0.70
ATOM   2532  O   ALA F  14       6.339  13.127  24.249  1.00  0.70
ATOM   2533  CB  ALA F  14       8.606  12.090  26.414  1.00  0.70
ATOM   2534  N   SER F  15       8.479  13.348  23.559  1.00  0.69
ATOM   2535  CA  SER F  15       8.224  14.517  22.696  1.00  0.69
ATOM   2536  C   SER F  15       7.248  14.164  21.591  1.00  0.69
ATOM   2537  O   SER F  15       6.369  14.951  21.255  1.00  0.69
ATOM   2538  CB  SER F  15       9.534  14.990  22.039  1.00  0.69
ATOM   2539  OG  SER F  15       9.303  16.171  21.304  1.00  0.69
ATOM   2540  N   CYS F  16       7.408  12.955  21.058  1.00  0.67
ATOM   2541  CA  CYS F  16       6.550  12.491  19.960  1.00  0.67
ATOM   2542  C   CYS F  16       5.110  12.342  20.453  1.00  0.67
ATOM   2543  O   CYS F  16       4.168  12.711  19.762  1.00  0.67
ATOM   2544  CB  CYS F  16       7.060  11.165  19.401  1.00  0.67
ATOM   2545  SG  CYS F  16       7.013   9.782  20.555  1.00  0.67
ATOM   2546  N   ASN F  17       4.971  11.825  21.671  1.00  0.62
ATOM   2547  CA  ASN F  17       3.646  11.661  22.284  1.00  0.62
ATOM   2548  C   ASN F  17       3.103  13.038  22.668  1.00  0.62
ATOM   2549  O   ASN F  17       3.805  13.857  23.254  1.00  0.62
ATOM   2550  CB  ASN F  17       3.728  10.771  23.525  1.00  0.62
ATOM   2551  CG  ASN F  17       4.142   9.345  23.163  1.00  0.62
ATOM   2552  OD1 ASN F  17       3.346   8.560  22.663  1.00  0.62
ATOM   2553  ND2 ASN F  17       5.394   9.029  23.427  1.00  0.62
ATOM   2554  N   GLY F  18       1.833  13.250  22.342  1.00  0.65
ATOM   2555  CA  GLY F  18       1.167  14.528  22.635  1.00  0.65
ATOM   2556  C   GLY F  18      -0.225  14.557  22.008  1.00  0.65
ATOM   2557  O   GLY F  18      -0.686  13.579  21.421  1.00  0.65
ATOM   2558  N   PHE F  19      -0.859  15.715  22.147  1.00  0.55
ATOM   2559  CA  PHE F  19      -2.211  15.949  21.621  1.00  0.55
ATOM   2560  C   PHE F  19      -2.181  16.267  20.123  1.00  0.55
ATOM   2561  O   PHE F  19      -2.685  15.505  19.302  1.00  0.55
ATOM   2562  CB  PHE F  19      -2.864  17.090  22.403  1.00  0.55
ATOM   2563  CG  PHE F  19      -4.186  17.503  21.756  1.00  0.55
ATOM   2564  CD1 PHE F  19      -5.337  16.814  22.007  1.00  0.55
ATOM   2565  CD2 PHE F  19      -4.233  18.593  20.907  1.00  0.55
ATOM   2566  CE1 PHE F  19      -6.541  17.127  21.401  1.00  0.55
ATOM   2567  CE2 PHE F  19      -5.431  18.957  20.307  1.00  0.55
ATOM   2568  CZ  PHE F  19      -6.583  18.218  20.549  1.00  0.55
ATOM   2569  N   LEU F  20      -1.617  17.432  19.805  1.00  0.63
ATOM   2570  CA  LEU F  20      -1.573  17.930  18.426  1.00  0.63
ATOM   2571  C   LEU F  20      -0.862  16.934  17.513  1.00  0.63
ATOM   2572  O   LEU F  20      -1.203  16.726  16.398  1.00  0.63
ATOM   2573  CB  LEU F  20      -0.827  19.260  18.422  1.00  0.63
ATOM   2574  CG  LEU F  20      -0.863  19.852  17.082  1.00  0.63
ATOM   2575  CD1 LEU F  20      -2.232  20.169  16.511  1.00  0.63
ATOM   2576  CD2 LEU F  20       0.177  20.823  16.905  1.00  0.63
ATOM   2577  N   TYR F  21       0.177  16.295  18.007  1.00  0.63
ATOM   2578  CA  TYR F  21       0.975  15.360  17.197  1.00  0.63
ATOM   2579  C   TYR F  21       0.133  14.156  16.781  1.00  0.63
ATOM   2580  O   TYR F  21       0.257  13.637  15.710  1.00  0.63
ATOM   2581  CB  TYR F  21       2.190  14.886  17.994  1.00  0.63
ATOM   2582  CG  TYR F  21       3.050  13.915  17.177  1.00  0.63
ATOM   2583  CD1 TYR F  21       3.967  14.408  16.258  1.00  0.63
ATOM   2584  CD2 TYR F  21       2.954  12.545  17.393  1.00  0.63
ATOM   2585  CE1 TYR F  21       4.790  13.537  15.557  1.00  0.63
ATOM   2586  CE2 TYR F  21       3.787  11.674  16.706  1.00  0.63
ATOM   2587  CZ  TYR F  21       4.706  12.179  15.784  1.00  0.63
ATOM   2588  OH  TYR F  21       5.576  11.380  15.108  1.00  0.63
ATOM   2589  N   PHE F  22      -0.749  13.723  17.664  1.00  0.61
ATOM   2590  CA  PHE F  22      -1.590  12.543  17.412  1.00  0.61
ATOM   2591  C   PHE F  22      -2.540  12.790  16.237  1.00  0.61
ATOM   2592  O   PHE F  22      -2.803  11.893  15.438  1.00  0.61
ATOM   2593  CB  PHE F  22      -2.392  12.209  18.670  1.00  0.61
ATOM   2594  CG  PHE F  22      -3.271  10.975  18.450  1.00  0.61
ATOM   2595  CD1 PHE F  22      -2.717   9.706  18.561  1.00  0.61
ATOM   2596  CD2 PHE F  22      -4.624  11.128  18.171  1.00  0.61
ATOM   2597  CE1 PHE F  22      -3.510   8.586  18.411  1.00  0.61
ATOM   2598  CE2 PHE F  22      -5.428  10.016  18.036  1.00  0.61
ATOM   2599  CZ  PHE F  22      -4.852   8.775  18.228  1.00  0.61
ATOM   2600  N   VAL F  23      -3.015  14.028  16.138  1.00  0.65
ATOM   2601  CA  VAL F  23      -3.969  14.411  15.086  1.00  0.65
ATOM   2602  C   VAL F  23      -3.346  14.264  13.693  1.00  0.65
ATOM   2603  O   VAL F  23      -4.036  13.928  12.732  1.00  0.65
ATOM   2604  CB  VAL F  23      -4.440  15.849  15.297  1.00  0.65
ATOM   2605  CG1 VAL F  23      -3.336  16.836  15.167  1.00  0.65
ATOM   2606  CG2 VAL F  23      -5.486  16.239  14.256  1.00  0.65
ATOM   2607  N   ILE F  24      -2.044  14.518  13.614  1.00  0.63
ATOM   2608  CA  ILE F  24      -1.326  14.510  12.331  1.00  0.63
ATOM   2609  C   ILE F  24      -1.404  13.166  11.631  1.00  0.63
ATOM   2610  O   ILE F  24      -1.597  13.081  10.425  1.00  0.63
ATOM   2611  CB  ILE F  24       0.117  14.959  12.487  1.00  0.63
ATOM   2612  CG1 ILE F  24       0.884  14.053  13.336  1.00  0.63
ATOM   2613  CG2 ILE F  24       0.213  16.346  13.087  1.00  0.63
ATOM   2614  CD1 ILE F  24       2.344  14.328  13.465  1.00  0.63
ATOM   2615  N   PHE F  25      -1.285  12.110  12.418  1.00  0.61
ATOM   2616  CA  PHE F  25      -1.219  10.746  11.870  1.00  0.61
ATOM   2617  C   PHE F  25      -2.551  10.367  11.234  1.00  0.61
ATOM   2618  O   PHE F  25      -2.593   9.842  10.125  1.00  0.61
ATOM   2619  CB  PHE F  25      -0.857   9.735  12.961  1.00  0.61
ATOM   2620  CG  PHE F  25       0.585   9.896  13.444  1.00  0.61
ATOM   2621  CD1 PHE F  25       1.191  11.129  13.466  1.00  0.61
ATOM   2622  CD2 PHE F  25       1.302   8.787  13.863  1.00  0.61
ATOM   2623  CE1 PHE F  25       2.488  11.284  13.903  1.00  0.61
ATOM   2624  CE2 PHE F  25       2.606   8.926  14.307  1.00  0.61
ATOM   2625  CZ  PHE F  25       3.177  10.171  14.317  1.00  0.61
ATOM   2626  N   PHE F  26      -3.632  10.685  11.928  1.00  0.59
ATOM   2627  CA  PHE F  26      -4.987  10.334  11.473  1.00  0.59
ATOM   2628  C   PHE F  26      -5.339  11.082  10.193  1.00  0.59
ATOM   2629  O   PHE F  26      -5.886  10.502   9.259  1.00  0.59
ATOM   2630  CB  PHE F  26      -6.023  10.668  12.550  1.00  0.59
ATOM   2631  CG  PHE F  26      -5.868   9.784  13.788  1.00  0.59
ATOM   2632  CD1 PHE F  26      -4.616   9.324  14.179  1.00  0.59
ATOM   2633  CD2 PHE F  26      -6.994   9.443  14.529  1.00  0.59
ATOM   2634  CE1 PHE F  26      -4.481   8.523  15.285  1.00  0.59
ATOM   2635  CE2 PHE F  26      -6.872   8.639  15.646  1.00  0.59
ATOM   2636  CZ  PHE F  26      -5.627   8.169  15.946  1.00  0.59
ATOM   2637  N   VAL F  27      -4.996  12.365  10.155  1.00  0.62
ATOM   2638  CA  VAL F  27      -5.376  13.223   9.021  1.00  0.62
ATOM   2639  C   VAL F  27      -4.658  12.773   7.753  1.00  0.62
ATOM   2640  O   VAL F  27      -5.200  12.705   6.707  1.00  0.62
ATOM   2641  CB  VAL F  27      -5.034  14.682   9.310  1.00  0.62
ATOM   2642  CG1 VAL F  27      -3.540  14.830   9.513  1.00  0.62
ATOM   2643  CG2 VAL F  27      -5.501  15.572   8.160  1.00  0.62
ATOM   2644  N   ALA F  28      -3.393  12.424   7.866  1.00  0.69
ATOM   2645  CA  ALA F  28      -2.587  12.041   6.702  1.00  0.69
ATOM   2646  C   ALA F  28      -3.162  10.769   6.077  1.00  0.69
ATOM   2647  O   ALA F  28      -3.264  10.653   4.858  1.00  0.69
ATOM   2648  CB  ALA F  28      -1.144  11.792   7.139  1.00  0.69
ATOM   2649  N   ALA F  29      -3.598   9.864   6.948  1.00  0.69
ATOM   2650  CA  ALA F  29      -4.148   8.590   6.498  1.00  0.69
ATOM   2651  C   ALA F  29      -5.478   8.775   5.785  1.00  0.69
ATOM   2652  O   ALA F  29      -5.718   8.193   4.733  1.00  0.69
ATOM   2653  CB  ALA F  29      -4.245   7.734   7.668  1.00  0.69
ATOM   2654  N   TRP F  30      -6.314   9.629   6.365  1.00  0.49
ATOM   2655  CA  TRP F  30      -7.640   9.919   5.806  1.00  0.49
ATOM   2656  C   TRP F  30      -7.549  10.613   4.443  1.00  0.49
ATOM   2657  O   TRP F  30      -8.327  10.369   3.544  1.00  0.49
ATOM   2658  CB  TRP F  30      -8.433  10.746   6.820  1.00  0.49
ATOM   2659  CG  TRP F  30      -9.596   9.969   7.400  1.00  0.49
ATOM   2660  CD1 TRP F  30     -10.873  10.084   7.053  1.00  0.49
ATOM   2661  CD2 TRP F  30      -9.544   9.050   8.418  1.00  0.49
ATOM   2662  NE1 TRP F  30     -11.614   9.269   7.806  1.00  0.49
ATOM   2663  CE2 TRP F  30     -10.827   8.617   8.655  1.00  0.49
ATOM   2664  CE3 TRP F  30      -8.548   8.543   9.163  1.00  0.49
ATOM   2665  CZ2 TRP F  30     -11.087   7.656   9.624  1.00  0.49
ATOM   2666  CZ3 TRP F  30      -8.830   7.562  10.146  1.00  0.49
ATOM   2667  CH2 TRP F  30     -10.065   7.112  10.366  1.00  0.49
ATOM   2668  N   TYR F  31      -6.450  11.344   4.209  1.00  0.49
ATOM   2669  CA  TYR F  31      -6.324  12.286   3.033  1.00  0.49
ATOM   2670  C   TYR F  31      -6.043  11.522   1.874  1.00  0.49
ATOM   2671  O   TYR F  31      -6.560  11.778   0.802  1.00  0.49
ATOM   2672  CB  TYR F  31      -5.316  13.445   3.302  1.00  0.49
ATOM   2673  CG  TYR F  31      -5.214  14.357   2.111  1.00  0.49
ATOM   2674  CD1 TYR F  31      -6.080  15.406   1.874  1.00  0.49
ATOM   2675  CD2 TYR F  31      -4.156  14.145   1.246  1.00  0.49
ATOM   2676  CE1 TYR F  31      -5.921  16.244   0.800  1.00  0.49
ATOM   2677  CE2 TYR F  31      -3.977  14.987   0.156  1.00  0.49
ATOM   2678  CZ  TYR F  31      -4.863  16.033  -0.069  1.00  0.49
ATOM   2679  OH  TYR F  31      -4.711  16.833  -1.156  1.00  0.49
ATOM   2680  N   ILE F  32      -5.190  10.550   2.115  1.00  0.57
ATOM   2681  CA  ILE F  32      -4.680   9.717   1.023  1.00  0.57
ATOM   2682  C   ILE F  32      -5.783   8.854   0.410  1.00  0.57
ATOM   2683  O   ILE F  32      -5.587   8.249  -0.638  1.00  0.57
ATOM   2684  CB  ILE F  32      -3.530   8.829   1.494  1.00  0.57
ATOM   2685  CG1 ILE F  32      -4.008   7.862   2.568  1.00  0.57
ATOM   2686  CG2 ILE F  32      -2.364   9.695   1.988  1.00  0.57
ATOM   2687  CD1 ILE F  32      -2.947   6.925   2.978  1.00  0.57
ATOM   2688  N   LYS F  33      -6.914   8.762   1.107  1.00  0.57
ATOM   2689  CA  LYS F  33      -8.057   7.984   0.617  1.00  0.57
ATOM   2690  C   LYS F  33      -8.267   8.252  -0.863  1.00  0.57
ATOM   2691  O   LYS F  33      -8.089   7.448  -1.695  1.00  0.57
ATOM   2692  CB  LYS F  33      -9.326   8.365   1.378  1.00  0.57
ATOM   2693  CG  LYS F  33      -9.311   7.763   2.779  1.00  0.57
ATOM   2694  CD  LYS F  33     -10.569   8.152   3.559  1.00  0.57
ATOM   2695  CE  LYS F  33     -10.710   7.275   4.804  1.00  0.57
ATOM   2696  NZ  LYS F  33     -10.857   5.864   4.410  1.00  0.57
ATOM   2697  N   GLY F  34      -8.648   9.461  -1.214  1.00  0.51
ATOM   2698  CA  GLY F  34      -8.882   9.836  -2.619  1.00  0.51
ATOM   2699  C   GLY F  34      -7.622   9.590  -3.455  1.00  0.51
ATOM   2700  O   GLY F  34      -7.712   9.205  -4.614  1.00  0.51
ATOM   2701  N   ARG F  35      -6.465   9.790  -2.833  1.00  0.56
ATOM   2702  CA  ARG F  35      -5.174   9.640  -3.521  1.00  0.56
ATOM   2703  C   ARG F  35      -4.963   8.190  -3.943  1.00  0.56
ATOM   2704  O   ARG F  35      -4.411   7.933  -4.968  1.00  0.56
ATOM   2705  CB  ARG F  35      -4.041  10.064  -2.588  1.00  0.56
ATOM   2706  CG  ARG F  35      -2.703  10.130  -3.326  1.00  0.56
ATOM   2707  CD  ARG F  35      -1.599  10.557  -2.369  1.00  0.56
ATOM   2708  NE  ARG F  35      -0.357  10.851  -3.105  1.00  0.56
ATOM   2709  CZ  ARG F  35       0.752  11.315  -2.518  1.00  0.56
ATOM   2710  NH1 ARG F  35       0.778  11.476  -1.191  1.00  0.56
ATOM   2711  NH2 ARG F  35       1.793  11.711  -3.254  1.00  0.56
ATOM   2712  N   VAL F  36      -5.454   7.262  -3.144  1.00  0.58
ATOM   2713  CA  VAL F  36      -5.256   5.825  -3.369  1.00  0.58
ATOM   2714  C   VAL F  36      -5.887   5.334  -4.677  1.00  0.58
ATOM   2715  O   VAL F  36      -5.332   4.468  -5.347  1.00  0.58
ATOM   2716  CB  VAL F  36      -5.819   5.026  -2.193  1.00  0.58
ATOM   2717  CG1 VAL F  36      -7.298   5.160  -2.058  1.00  0.58
ATOM   2718  CG2 VAL F  36      -5.581   3.531  -2.386  1.00  0.58
ATOM   2719  N   VAL F  37      -7.051   5.872  -5.006  1.00  0.51
ATOM   2720  CA  VAL F  37      -7.845   5.345  -6.131  1.00  0.51
ATOM   2721  C   VAL F  37      -7.145   5.525  -7.489  1.00  0.51
ATOM   2722  O   VAL F  37      -7.080   4.579  -8.273  1.00  0.51
ATOM   2723  CB  VAL F  37      -9.233   5.990  -6.156  1.00  0.51
ATOM   2724  CG1 VAL F  37     -10.132   5.258  -7.156  1.00  0.51
ATOM   2725  CG2 VAL F  37      -9.855   5.983  -4.757  1.00  0.51
ATOM   2726  N   PRO F  38      -6.622   6.722  -7.754  1.00  0.46
ATOM   2727  CA  PRO F  38      -5.919   7.027  -9.007  1.00  0.46
ATOM   2728  C   PRO F  38      -4.632   6.208  -9.129  1.00  0.46
ATOM   2729  O   PRO F  38      -4.247   5.803 -10.223  1.00  0.46
ATOM   2730  CB  PRO F  38      -5.644   8.528  -8.938  1.00  0.46
ATOM   2731  CG  PRO F  38      -5.567   8.812  -7.442  1.00  0.46
ATOM   2732  CD  PRO F  38      -6.611   7.885  -6.857  1.00  0.46
ATOM   2733  N   LEU F  39      -4.011   5.928  -7.988  1.00  0.52
ATOM   2734  CA  LEU F  39      -2.789   5.106  -7.952  1.00  0.52
ATOM   2735  C   LEU F  39      -3.068   3.697  -8.467  1.00  0.52
ATOM   2736  O   LEU F  39      -2.233   3.099  -9.140  1.00  0.52
ATOM   2737  CB  LEU F  39      -2.241   5.005  -6.532  1.00  0.52
ATOM   2738  CG  LEU F  39      -1.466   6.230  -6.132  1.00  0.52
ATOM   2739  CD1 LEU F  39      -2.286   7.462  -6.169  1.00  0.52
ATOM   2740  CD2 LEU F  39      -1.031   6.022  -4.737  1.00  0.52
ATOM   2741  N   ALA F  40      -4.267   3.201  -8.162  1.00  0.55
ATOM   2742  CA  ALA F  40      -4.652   1.831  -8.530  1.00  0.55
ATOM   2743  C   ALA F  40      -4.616   1.659 -10.051  1.00  0.55
ATOM   2744  O   ALA F  40      -4.131   0.651 -10.562  1.00  0.55
ATOM   2745  CB  ALA F  40      -6.059   1.536  -8.010  1.00  0.55
ATOM   2746  N   THR F  41      -5.150   2.657 -10.745  1.00  0.35
ATOM   2747  CA  THR F  41      -5.182   2.667 -12.215  1.00  0.35
ATOM   2748  C   THR F  41      -3.799   3.013 -12.774  1.00  0.35
ATOM   2749  O   THR F  41      -3.359   4.159 -12.697  1.00  0.35
ATOM   2750  CB  THR F  41      -6.208   3.687 -12.711  1.00  0.35
ATOM   2751  OG1 THR F  41      -5.843   4.993 -12.263  1.00  0.35
ATOM   2752  CG2 THR F  41      -7.614   3.326 -12.224  1.00  0.35
ATOM   2753  N   TYR F  42      -3.130   2.003 -13.315  1.00  0.28
ATOM   2754  CA  TYR F  42      -1.810   2.196 -13.938  1.00  0.28
ATOM   2755  C   TYR F  42      -1.539   1.039 -14.902  1.00  0.28
ATOM   2756  O   TYR F  42      -1.535  -0.129 -14.513  1.00  0.28
ATOM   2757  CB  TYR F  42      -0.713   2.222 -12.870  1.00  0.28
ATOM   2758  CG  TYR F  42      -0.500   0.835 -12.256  1.00  0.28
ATOM   2759  CD1 TYR F  42       0.410  -0.040 -12.845  1.00  0.28
ATOM   2760  CD2 TYR F  42      -1.214   0.442 -11.136  1.00  0.28
ATOM   2761  CE1 TYR F  42       0.599  -1.307 -12.313  1.00  0.28
ATOM   2762  CE2 TYR F  42      -1.017  -0.823 -10.596  1.00  0.28
ATOM   2763  CZ  TYR F  42      -0.111  -1.697 -11.186  1.00  0.28
ATOM   2764  OH  TYR F  42       0.081  -2.936 -10.658  1.00  0.28
ATOM   2765  N   SER F  43      -1.369   1.390 -16.167  1.00  0.24
ATOM   2766  CA  SER F  43      -1.095   0.395 -17.215  1.00  0.24
ATOM   2767  C   SER F  43       0.364  -0.048 -17.123  1.00  0.24
ATOM   2768  O   SER F  43       1.247   0.747 -16.794  1.00  0.24
ATOM   2769  CB  SER F  43      -1.371   1.010 -18.587  1.00  0.24
ATOM   2770  OG  SER F  43      -1.174   0.025 -19.605  1.00  0.24
ATOM   2771  N   LEU F  44       0.590  -1.323 -17.441  1.00  0.08
ATOM   2772  CA  LEU F  44       1.940  -1.908 -17.432  1.00  0.08
ATOM   2773  C   LEU F  44       2.492  -1.886 -16.001  1.00  0.08
ATOM   2774  O   LEU F  44       1.812  -1.495 -15.066  1.00  0.08
ATOM   2775  CB  LEU F  44       2.819  -1.110 -18.410  1.00  0.08
ATOM   2776  CG  LEU F  44       4.228  -1.686 -18.557  1.00  0.08
ATOM   2777  CD1 LEU F  44       4.828  -1.245 -19.884  1.00  0.08
ATOM   2778  CD2 LEU F  44       5.186  -1.153 -17.486  1.00  0.08
ATOM   2779  N   THR F  45       3.689  -2.418 -15.822  1.00  0.28
ATOM   2780  CA  THR F  45       4.386  -2.490 -14.541  1.00  0.28
ATOM   2781  C   THR F  45       3.680  -3.573 -13.729  1.00  0.28
ATOM   2782  O   THR F  45       3.524  -3.486 -12.517  1.00  0.28
ATOM   2783  CB  THR F  45       4.320  -1.153 -13.789  1.00  0.28
ATOM   2784  OG1 THR F  45       5.042  -0.158 -14.513  1.00  0.28
ATOM   2785  CG2 THR F  45       4.886  -1.272 -12.369  1.00  0.28
ATOM   2786  N   GLY F  46       3.265  -4.629 -14.424  1.00  0.26
ATOM   2787  CA  GLY F  46       2.565  -5.744 -13.770  1.00  0.26
ATOM   2788  C   GLY F  46       3.529  -6.902 -13.525  1.00  0.26
ATOM   2789  O   GLY F  46       3.562  -7.481 -12.444  1.00  0.26
ATOM   2790  N   LEU F  47       4.321  -7.182 -14.543  1.00  0.18
ATOM   2791  CA  LEU F  47       5.248  -8.225 -14.487  1.00  0.18
ATOM   2792  C   LEU F  47       6.486  -7.765 -15.374  1.00  0.18
ATOM   2793  O   LEU F  47       6.795  -8.416 -16.366  1.00  0.18
ATOM   2794  CB  LEU F  47       4.643  -9.585 -14.915  1.00  0.18
ATOM   2795  CG  LEU F  47       5.529 -10.832 -14.762  1.00  0.18
ATOM   2796  CD1 LEU F  47       4.691 -12.083 -14.698  1.00  0.18
ATOM   2797  CD2 LEU F  47       6.497 -10.969 -15.948  1.00  0.18
ATOM   2798  N   TRP F  48       7.410  -7.081 -14.666  1.00  0.20
ATOM   2799  CA  TRP F  48       8.667  -6.627 -15.268  1.00  0.20
ATOM   2800  C   TRP F  48       9.547  -5.890 -14.255  1.00  0.20
ATOM   2801  O   TRP F  48      10.749  -6.115 -14.193  1.00  0.20
ATOM   2802  CB  TRP F  48       8.310  -5.699 -16.433  1.00  0.20
ATOM   2803  CG  TRP F  48       9.396  -4.668 -16.745  1.00  0.20
ATOM   2804  CD1 TRP F  48       9.162  -3.372 -16.915  1.00  0.20
ATOM   2805  CD2 TRP F  48      10.778  -4.838 -16.723  1.00  0.20
ATOM   2806  NE1 TRP F  48      10.317  -2.713 -16.995  1.00  0.20
ATOM   2807  CE2 TRP F  48      11.323  -3.574 -16.878  1.00  0.20
ATOM   2808  CE3 TRP F  48      11.616  -5.945 -16.613  1.00  0.20
ATOM   2809  CZ2 TRP F  48      12.701  -3.405 -16.914  1.00  0.20
ATOM   2810  CZ3 TRP F  48      12.993  -5.778 -16.645  1.00  0.20
ATOM   2811  CH2 TRP F  48      13.537  -4.508 -16.799  1.00  0.20
ATOM   2812  N   SER F  49       8.933  -5.004 -13.478  1.00  0.42
ATOM   2813  CA  SER F  49       9.680  -4.239 -12.465  1.00  0.42
ATOM   2814  C   SER F  49      10.084  -5.151 -11.305  1.00  0.42
ATOM   2815  O   SER F  49      11.101  -4.939 -10.648  1.00  0.42
ATOM   2816  CB  SER F  49       8.832  -3.083 -11.932  1.00  0.42
ATOM   2817  OG  SER F  49       9.595  -2.342 -10.978  1.00  0.42
ATOM   2818  N   PHE F  50       9.263  -6.177 -11.086  1.00  0.38
ATOM   2819  CA  PHE F  50       9.451  -7.110  -9.966  1.00  0.38
ATOM   2820  C   PHE F  50      10.808  -7.816 -10.023  1.00  0.38
ATOM   2821  O   PHE F  50      11.379  -8.139  -8.988  1.00  0.38
ATOM   2822  CB  PHE F  50       8.332  -8.153  -9.955  1.00  0.38
ATOM   2823  CG  PHE F  50       8.314  -8.980 -11.241  1.00  0.38
ATOM   2824  CD1 PHE F  50       9.043 -10.161 -11.322  1.00  0.38
ATOM   2825  CD2 PHE F  50       7.545  -8.567 -12.306  1.00  0.38
ATOM   2826  CE1 PHE F  50       8.997 -10.935 -12.471  1.00  0.38
ATOM   2827  CE2 PHE F  50       7.558  -9.380 -13.402  1.00  0.38
ATOM   2828  CZ  PHE F  50       8.238 -10.532 -13.531  1.00  0.38
ATOM   2829  N   SER F  51      11.318  -8.036 -11.233  1.00  0.52
ATOM   2830  CA  SER F  51      12.583  -8.770 -11.391  1.00  0.52
ATOM   2831  C   SER F  51      13.718  -8.024 -10.685  1.00  0.52
ATOM   2832  O   SER F  51      14.525  -8.628  -9.985  1.00  0.52
ATOM   2833  CB  SER F  51      12.922  -8.971 -12.868  1.00  0.52
ATOM   2834  OG  SER F  51      13.090  -7.707 -13.513  1.00  0.52
ATOM   2835  N   LEU F  52      13.708  -6.700 -10.808  1.00  0.54
ATOM   2836  CA  LEU F  52      14.698  -5.863 -10.110  1.00  0.54
ATOM   2837  C   LEU F  52      14.476  -5.958  -8.606  1.00  0.54
ATOM   2838  O   LEU F  52      15.424  -6.044  -7.828  1.00  0.54
ATOM   2839  CB  LEU F  52      14.591  -4.404 -10.564  1.00  0.54
ATOM   2840  CG  LEU F  52      15.418  -4.145 -11.827  1.00  0.54
ATOM   2841  CD1 LEU F  52      15.028  -5.102 -12.957  1.00  0.54
ATOM   2842  CD2 LEU F  52      15.252  -2.692 -12.276  1.00  0.54
ATOM   2843  N   LEU F  53      13.200  -5.997  -8.233  1.00  0.55
ATOM   2844  CA  LEU F  53      12.798  -6.119  -6.826  1.00  0.55
ATOM   2845  C   LEU F  53      13.250  -7.473  -6.268  1.00  0.55
ATOM   2846  O   LEU F  53      13.531  -7.599  -5.080  1.00  0.55
ATOM   2847  CB  LEU F  53      11.281  -5.936  -6.729  1.00  0.55
ATOM   2848  CG  LEU F  53      10.776  -5.975  -5.285  1.00  0.55
ATOM   2849  CD1 LEU F  53       9.430  -5.258  -5.188  1.00  0.55
ATOM   2850  CD2 LEU F  53      10.608  -7.423  -4.810  1.00  0.55
ATOM   2851  N   LEU F  54      13.370  -8.452  -7.157  1.00  0.51
ATOM   2852  CA  LEU F  54      13.778  -9.810  -6.784  1.00  0.51
ATOM   2853  C   LEU F  54      15.139  -9.794  -6.081  1.00  0.51
ATOM   2854  O   LEU F  54      15.360 -10.567  -5.160  1.00  0.51
ATOM   2855  CB  LEU F  54      13.792 -10.699  -8.031  1.00  0.51
ATOM   2856  CG  LEU F  54      14.128 -12.156  -7.707  1.00  0.51
ATOM   2857  CD1 LEU F  54      13.600 -13.068  -8.814  1.00  0.51
ATOM   2858  CD2 LEU F  54      15.643 -12.348  -7.580  1.00  0.51
ATOM   2859  N   LEU F  55      16.005  -8.874  -6.476  1.00  0.51
ATOM   2860  CA  LEU F  55      17.324  -8.738  -5.834  1.00  0.51
ATOM   2861  C   LEU F  55      17.148  -8.371  -4.366  1.00  0.51
ATOM   2862  O   LEU F  55      17.846  -8.882  -3.497  1.00  0.51
ATOM   2863  CB  LEU F  55      18.154  -7.662  -6.544  1.00  0.51
ATOM   2864  CG  LEU F  55      18.744  -8.175  -7.860  1.00  0.51
ATOM   2865  CD1 LEU F  55      19.814  -9.234  -7.580  1.00  0.51
ATOM   2866  CD2 LEU F  55      17.654  -8.754  -8.771  1.00  0.51
ATOM   2867  N   ALA F  56      16.187  -7.493  -4.124  1.00  0.60
ATOM   2868  CA  ALA F  56      15.898  -7.081  -2.757  1.00  0.60
ATOM   2869  C   ALA F  56      15.144  -8.119  -1.952  1.00  0.60
ATOM   2870  O   ALA F  56      15.233  -8.147  -0.727  1.00  0.60
ATOM   2871  CB  ALA F  56      14.900  -6.224  -2.806  1.00  0.60
ATOM   2872  N   LEU F  57      14.418  -8.981  -2.662  1.00  0.40
ATOM   2873  CA  LEU F  57      13.525  -9.965  -2.034  1.00  0.40
ATOM   2874  C   LEU F  57      14.217 -10.909  -1.035  1.00  0.40
ATOM   2875  O   LEU F  57      13.670 -11.151   0.041  1.00  0.40
ATOM   2876  CB  LEU F  57      12.777 -10.735  -3.127  1.00  0.40
ATOM   2877  CG  LEU F  57      11.761 -11.718  -2.541  1.00  0.40
ATOM   2878  CD1 LEU F  57      10.671 -12.011  -3.570  1.00  0.40
ATOM   2879  CD2 LEU F  57      12.446 -13.032  -2.146  1.00  0.40
ATOM   2880  N   PRO F  58      15.398 -11.428  -1.372  1.00  0.41
ATOM   2881  CA  PRO F  58      16.136 -12.346  -0.493  1.00  0.41
ATOM   2882  C   PRO F  58      16.511 -11.663   0.821  1.00  0.41
ATOM   2883  O   PRO F  58      16.430 -12.281   1.883  1.00  0.41
ATOM   2884  CB  PRO F  58      17.359 -12.762  -1.309  1.00  0.41
ATOM   2885  CG  PRO F  58      17.576 -11.590  -2.263  1.00  0.41
ATOM   2886  CD  PRO F  58      16.171 -11.136  -2.583  1.00  0.41
ATOM   2887  N   GLN F  59      16.867 -10.379   0.733  1.00  0.45
ATOM   2888  CA  GLN F  59      17.215  -9.585   1.922  1.00  0.45
ATOM   2889  C   GLN F  59      18.293 -10.320   2.731  1.00  0.45
ATOM   2890  O   GLN F  59      18.581 -11.493   2.510  1.00  0.45
ATOM   2891  CB  GLN F  59      15.966  -9.379   2.789  1.00  0.45
ATOM   2892  CG  GLN F  59      16.258  -8.494   4.004  1.00  0.45
ATOM   2893  CD  GLN F  59      16.659  -7.080   3.582  1.00  0.45
ATOM   2894  OE1 GLN F  59      15.913  -6.395   2.894  1.00  0.45
ATOM   2895  NE2 GLN F  59      17.837  -6.664   4.031  1.00  0.45
ATOM   2896  N   GLN F  60      18.886  -9.602   3.675  1.00  0.48
ATOM   2897  CA  GLN F  60      19.945 -10.137   4.537  1.00  0.48
ATOM   2898  C   GLN F  60      20.040  -9.274   5.797  1.00  0.48
ATOM   2899  O   GLN F  60      19.328  -8.282   5.931  1.00  0.48
ATOM   2900  CB  GLN F  60      21.272 -10.093   3.771  1.00  0.48
ATOM   2901  CG  GLN F  60      22.425 -10.711   4.568  1.00  0.48
ATOM   2902  CD  GLN F  60      22.176 -12.192   4.859  1.00  0.48
ATOM   2903  OE1 GLN F  60      21.723 -12.564   5.938  1.00  0.48
ATOM   2904  NE2 GLN F  60      22.526 -13.010   3.880  1.00  0.48
ATOM   2905  N   ALA F  61      20.861  -9.716   6.742  1.00  0.57
ATOM   2906  CA  ALA F  61      21.053  -8.995   8.005  1.00  0.57
ATOM   2907  C   ALA F  61      22.522  -8.987   8.425  1.00  0.57
ATOM   2908  O   ALA F  61      22.870  -8.465   9.480  1.00  0.57
ATOM   2909  CB  ALA F  61      20.210  -9.661   9.094  1.00  0.57
ATOM   2910  N   TYR F  62      23.365  -9.605   7.600  1.00  0.43
ATOM   2911  CA  TYR F  62      24.805  -9.683   7.880  1.00  0.43
ATOM   2912  C   TYR F  62      25.502  -8.391   7.455  1.00  0.43
ATOM   2913  O   TYR F  62      26.699  -8.370   7.182  1.00  0.43
ATOM   2914  CB  TYR F  62      25.412 -10.875   7.136  1.00  0.43
ATOM   2915  CG  TYR F  62      26.901 -11.028   7.467  1.00  0.43
ATOM   2916  CD1 TYR F  62      27.281 -11.659   8.642  1.00  0.43
ATOM   2917  CD2 TYR F  62      27.871 -10.562   6.583  1.00  0.43
ATOM   2918  CE1 TYR F  62      28.628 -11.825   8.937  1.00  0.43
ATOM   2919  CE2 TYR F  62      29.216 -10.721   6.880  1.00  0.43
ATOM   2920  CZ  TYR F  62      29.595 -11.360   8.054  1.00  0.43
ATOM   2921  OH  TYR F  62      30.912 -11.557   8.327  1.00  0.43
ATOM   2922  N   ALA F  63      24.742  -7.297   7.451  1.00  0.58
ATOM   2923  CA  ALA F  63      25.273  -5.985   7.052  1.00  0.58
ATOM   2924  C   ALA F  63      26.485  -5.628   7.926  1.00  0.58
ATOM   2925  O   ALA F  63      26.885  -6.493   8.738  1.00  0.58
ATOM   2926  CB  ALA F  63      24.186  -4.922   7.218  1.00  0.58
ATOM   2927  OXT ALA F  63      26.958  -4.482   7.799  1.00  0.58
TER    2928      ALA F  63                                        
END
