# Supplementary material for: The N-terminal Helical Region of the Hepatitis C Virus p7 Ion Channel Protein Is Critical for Infectious Virus Production
Source: PLoS Pathog. 2015 Nov 20;11(11):e1005297. doi: 10.1371/journal.ppat.1005297 (PMC4654572; doi:10.1371/journal.ppat.1005297)
Supplement: S2 File — (PDB) [file ppat.1005297.s008.pdb]

TITLE     Homology model of p7 hexamer from strain J6 of hepatitis C virus 
TITLE     p7 CHANDLER MODEL 
TITLE     SWISS-MODEL SERVER (http://swissmodel.expasy.org)
EXPDTA    THEORETICAL HOMOLOGY MODEL (SWISS-MODEL SERVER)
AUTHOR    SWISS-MODEL SERVER (SEE REFERENCE IN JRNL Records)
REMARK   1
REMARK   1 REFERENCE 1
REMARK   1   AUTH   K.ARNOLD,L.BORDOLI,J.KOPP,T.SCHWEDE
REMARK   1  TITL   SWISS-MODEL WORKSPACE: A WEB-BASED ENVIRONMENT FOR PROTEIN
REMARK   1  TITL 2 STRUCTURE HOMOLOGY MODELLING
REMARK   1  REF    BIOINFORMATICS                V.  22   195 2006
REMARK   1  REFN                   ISSN 1367-4803
REMARK   1  PMID   16301204
REMARK   1  DOI    10.1093/bioinformatics/bti770
REMARK   1
REMARK   1 REFERENCE 2
REMARK   1  AUTH   P.BENKERT,,M.BIASINI,T.SCHWEDE 
REMARK   1  TITL   TOWARD THE ESTIMATION OF THE ABSOLUTE QUALITY OF INDIVIDUAL
REMARK   1  TITL 2 PROTEIN STRUCTURE MODELS
REMARK   1  REF    BIOINFORMATICS                V.   3 343   2011
REMARK   1  REFN                   ISSN 1367-4803
REMARK   1  PMID   21134891
REMARK   1  DOI    10.1093/bioinformatics/btq662
REMARK   1
REMARK   1 REFERENCE 3
REMARK   1  AUTH   F.KIEFER,K.ARNOLD,M.KUENZLI,L.BORDOLI,T.SCHWEDE
REMARK   1  TITL   THE SWISS-MODEL REPOSITORY AND ASSOCIATED RESOURCES
REMARK   1  REF    NUCLEIC.ACIDS.RES             V.  37 D387  2009
REMARK   1  REFN                   ISSN 0305-1048
REMARK   1  PMID   18931379
REMARK   1  DOI    10.1093/nar/gkn750
REMARK   1
REMARK   1
REMARK   1 REFERENCE 4
REMARK   1  AUTH   T.SCHWEDE,J.KOPP,N.GUEX,M.C.PEITSCH                          
REMARK   1  TITL   SWISS_MODEL: AN AUTOMATED PROTEIN HOMOLOGY-MODELING          
REMARK   1  TITL 2 SERVER                                                       
REMARK   1  REF    NUCLEIC.ACIDS.RES.            V.  31 3381  2003              
REMARK   1  REFN                   ISSN 0305-1048
REMARK   1  PMID   12824332
REMARK   1  DOI    10.1093/nar/gkg520
REMARK   1
REMARK   1 REFERENCE 5
REMARK   1  AUTH   M.C.PEITSCH,N.GUEX                                           
REMARK   1  TITL   SWISS-MODEL AND THE SWISS-PDBVIEWER: AN ENVIRONMENT
REMARK   1  TITL 2 FOR COMPARATIVE PROTEIN MODELLING                            
REMARK   1  REF    ELECTROPHORESIS               V.  18 2714  1997   
REMARK   1  REFN                   ISSN
REMARK   1  DOI    10.1002/elps.1150181505
REMARK   1  PMID   9504803 
REMARK   1
REMARK   1 REFERENCE 6
REMARK   1  AUTH   M.C.PEITSCH
REMARK   1  TITL   PROTEIN MODELING BY E-MAIL
REMARK   1  REF    BIO/TECHNOLOGY                V.  13 658   1995
REMARK   1  REFN                   ISSN 1087-0156
REMARK   1  DOI    10.1038/nbt0795-658
REMARK   1
REMARK   1 DISCLAIMER
REMARK   1 The SWISS-MODEL SERVER produces theoretical models for proteins.
REMARK   1 The results of any theoretical modelling procedure is
REMARK   1 NON-EXPERIMENTAL and MUST be considered with care. These models may
REMARK   1 contain significant errors. This is especially true for automated
REMARK   1 modeling since there is no human intervention during model
REMARK   1 building. Please read the header section and the logfile carefully
REMARK   1 to know what templates and alignments were used during the model
REMARK   1 building process. All information by the SWISS-MODEL SERVER is
REMARK   1 provided "AS-IS", without any warranty, expressed or implied.
REMARK   2
REMARK   2 COPYRIGHT NOTICE
REMARK   2 This SWISS-MODEL protein model is copyright. It is produced by the
REMARK   2 SWISS-MODEL Server Group at Swiss Institute of Bioinformatics. There
REMARK   2 are no restrictions on the use of individual models for your or your
REMARK   2 employer's research projects. If you publish or patent any results
REMARK   2 obtained from this model, please cite the papers mentioned under
REMARK   2 JRNL.
REMARK   2
REMARK   2 FAIR USE NOTICE
REMARK   2 Downloading the entire data-base or substantial portions of it,
REMARK   2 systematic or automatic submission of data, mirroring the
REMARK   2 repository, or further redistribution of substantial portions data
REMARK   2 obtained from SWISS-MODEL is prohibited and requires written
REMARK   2 permission from the SWISS-MODEL Server Group at Swiss Institute of
REMARK   2 Bioinformatics.
REMARK   3 
REMARK   3 TEMPLATE 
REMARK   1 REFERENCE
REMARK   1  AUTH   DE CHANDLER,F.PENIN,K.SCHULTEN,C.CHIPOT
REMARK   1  TITL   THE P7 PROTEIN OF HEPATITIS C VIRUS FORMS STRUCTURALLY
REMARK   1  TITL   PLASTIC, MINIMALIST ION CHANNELS.
REMARK   1  REF    PLOS COMPUT.BIOL.           8(9):e1002702  2012
REMARK   1  REFN                   ISSN 1553-734X 
REMARK   1  PMID   23028296
REMARK   1  DOI    10.1371/journal.pcbi.1002702
REMARK   3  OSTAT   homo-hexamer
REMARK   4  These coordinates are derived directly from the automated model 
REMARK   4  building described in the manuscript with no further minimization 
REMARK   4  or manual manipulation. 
REMARK   4  B-factor column should be considered arbitrary
ATOM      1  N   ALA A   1      13.596  -1.971 -27.951  1.00 50.00
ATOM      2  CA  ALA A   1      12.434  -1.104 -28.257  1.00 50.00
ATOM      3  C   ALA A   1      11.684  -0.574 -27.018  1.00 50.00
ATOM      4  O   ALA A   1      11.331   0.610 -26.945  1.00 50.00
ATOM      5  CB  ALA A   1      11.455  -1.884 -29.138  1.00 50.00
ATOM      6  N   LEU A   2      11.629  -1.396 -25.977  1.00 50.00
ATOM      7  CA  LEU A   2      10.835  -1.102 -24.773  1.00 50.00
ATOM      8  C   LEU A   2      11.653  -0.607 -23.558  1.00 50.00
ATOM      9  O   LEU A   2      11.119  -0.278 -22.521  1.00 50.00
ATOM     10  CB  LEU A   2      10.044  -2.361 -24.397  1.00 50.00
ATOM     11  CG  LEU A   2       8.920  -2.059 -23.399  1.00 50.00
ATOM     12  CD1 LEU A   2       7.787  -1.266 -24.055  1.00 50.00
ATOM     13  CD2 LEU A   2       8.404  -3.347 -22.766  1.00 50.00
ATOM     14  N   GLU A   3      12.949  -0.341 -23.812  1.00 50.00
ATOM     15  CA  GLU A   3      13.879   0.110 -22.755  1.00 50.00
ATOM     16  C   GLU A   3      13.448   1.447 -22.141  1.00 50.00
ATOM     17  O   GLU A   3      13.477   1.591 -20.914  1.00 50.00
ATOM     18  CB  GLU A   3      15.324   0.291 -23.247  1.00 50.00
ATOM     19  CG  GLU A   3      15.975  -0.957 -23.859  1.00 50.00
ATOM     20  CD  GLU A   3      15.525  -1.264 -25.294  1.00 50.00
ATOM     21  OE1 GLU A   3      14.763  -0.447 -25.865  1.00 50.00
ATOM     22  OE2 GLU A   3      15.800  -2.390 -25.751  1.00 50.00
ATOM     23  N   LYS A   4      12.892   2.324 -22.971  1.00 50.00
ATOM     24  CA  LYS A   4      12.425   3.661 -22.547  1.00 50.00
ATOM     25  C   LYS A   4      11.366   3.578 -21.436  1.00 50.00
ATOM     26  O   LYS A   4      11.404   4.327 -20.454  1.00 50.00
ATOM     27  CB  LYS A   4      11.855   4.415 -23.753  1.00 50.00
ATOM     28  CG  LYS A   4      11.464   5.862 -23.426  1.00 50.00
ATOM     29  CD  LYS A   4      12.685   6.709 -23.051  1.00 50.00
ATOM     30  CE  LYS A   4      12.303   8.142 -22.678  1.00 50.00
ATOM     31  NZ  LYS A   4      11.482   8.196 -21.459  1.00 50.00
ATOM     32  N   LEU A   5      10.461   2.627 -21.573  1.00 50.00
ATOM     33  CA  LEU A   5       9.408   2.411 -20.572  1.00 50.00
ATOM     34  C   LEU A   5       9.984   1.851 -19.262  1.00 50.00
ATOM     35  O   LEU A   5       9.764   2.409 -18.195  1.00 50.00
ATOM     36  CB  LEU A   5       8.340   1.483 -21.147  1.00 50.00
ATOM     37  CG  LEU A   5       7.097   1.441 -20.256  1.00 50.00
ATOM     38  CD1 LEU A   5       6.392   2.801 -20.192  1.00 50.00
ATOM     39  CD2 LEU A   5       6.146   0.343 -20.727  1.00 50.00
ATOM     40  N   VAL A   6      10.918   0.912 -19.419  1.00 50.00
ATOM     41  CA  VAL A   6      11.607   0.249 -18.293  1.00 50.00
ATOM     42  C   VAL A   6      12.365   1.275 -17.429  1.00 50.00
ATOM     43  O   VAL A   6      12.192   1.320 -16.222  1.00 50.00
ATOM     44  CB  VAL A   6      12.565  -0.841 -18.814  1.00 50.00
ATOM     45  CG1 VAL A   6      13.253  -1.589 -17.666  1.00 50.00
ATOM     46  CG2 VAL A   6      11.840  -1.860 -19.700  1.00 50.00
ATOM     47  N   ILE A   7      13.105   2.167 -18.104  1.00 50.00
ATOM     48  CA  ILE A   7      13.874   3.228 -17.422  1.00 50.00
ATOM     49  C   ILE A   7      12.942   4.240 -16.733  1.00 50.00
ATOM     50  O   ILE A   7      13.188   4.647 -15.594  1.00 50.00
ATOM     51  CB  ILE A   7      14.864   3.938 -18.371  1.00 50.00
ATOM     52  CG1 ILE A   7      14.144   4.712 -19.485  1.00 50.00
ATOM     53  CG2 ILE A   7      15.874   2.918 -18.922  1.00 50.00
ATOM     54  CD1 ILE A   7      15.015   5.603 -20.373  1.00 50.00
ATOM     55  N   LEU A   8      11.813   4.509 -17.375  1.00 50.00
ATOM     56  CA  LEU A   8      10.770   5.400 -16.839  1.00 50.00
ATOM     57  C   LEU A   8      10.166   4.832 -15.545  1.00 50.00
ATOM     58  O   LEU A   8      10.078   5.522 -14.535  1.00 50.00
ATOM     59  CB  LEU A   8       9.682   5.622 -17.895  1.00 50.00
ATOM     60  CG  LEU A   8       8.627   6.638 -17.442  1.00 50.00
ATOM     61  CD1 LEU A   8       9.231   8.035 -17.261  1.00 50.00
ATOM     62  CD2 LEU A   8       7.473   6.668 -18.442  1.00 50.00
ATOM     63  N   HIS A   9       9.876   3.530 -15.578  1.00 50.00
ATOM     64  CA  HIS A   9       9.396   2.791 -14.397  1.00 50.00
ATOM     65  C   HIS A   9      10.452   2.710 -13.289  1.00 50.00
ATOM     66  O   HIS A   9      10.129   2.935 -12.127  1.00 50.00
ATOM     67  CB  HIS A   9       8.952   1.377 -14.771  1.00 50.00
ATOM     68  CG  HIS A   9       7.676   1.405 -15.610  1.00 50.00
ATOM     69  ND1 HIS A   9       6.477   1.805 -15.203  1.00 50.00
ATOM     70  CD2 HIS A   9       7.558   0.952 -16.851  1.00 50.00
ATOM     71  CE1 HIS A   9       5.618   1.610 -16.198  1.00 50.00
ATOM     72  NE2 HIS A   9       6.288   1.082 -17.217  1.00 50.00
ATOM     73  N   ALA A  10      11.712   2.539 -13.695  1.00 50.00
ATOM     74  CA  ALA A  10      12.861   2.520 -12.771  1.00 50.00
ATOM     75  C   ALA A  10      12.993   3.856 -12.028  1.00 50.00
ATOM     76  O   ALA A  10      13.032   3.864 -10.798  1.00 50.00
ATOM     77  CB  ALA A  10      14.152   2.225 -13.540  1.00 50.00
ATOM     78  N   ALA A  11      12.802   4.946 -12.767  1.00 50.00
ATOM     79  CA  ALA A  11      12.802   6.317 -12.219  1.00 50.00
ATOM     80  C   ALA A  11      11.641   6.511 -11.241  1.00 50.00
ATOM     81  O   ALA A  11      11.885   6.877 -10.088  1.00 50.00
ATOM     82  CB  ALA A  11      12.700   7.340 -13.353  1.00 50.00
ATOM     83  N   SER A  12      10.469   6.029 -11.619  1.00 50.00
ATOM     84  CA  SER A  12       9.235   6.113 -10.811  1.00 50.00
ATOM     85  C   SER A  12       9.359   5.346  -9.479  1.00 50.00
ATOM     86  O   SER A  12       9.107   5.899  -8.412  1.00 50.00
ATOM     87  CB  SER A  12       8.066   5.569 -11.632  1.00 50.00
ATOM     88  OG  SER A  12       6.841   5.840 -10.955  1.00 50.00
ATOM     89  N   ALA A  13       9.909   4.131  -9.573  1.00 50.00
ATOM     90  CA  ALA A  13      10.163   3.255  -8.413  1.00 50.00
ATOM     91  C   ALA A  13      11.261   3.812  -7.497  1.00 50.00
ATOM     92  O   ALA A  13      11.104   3.827  -6.278  1.00 50.00
ATOM     93  CB  ALA A  13      10.558   1.856  -8.893  1.00 50.00
ATOM     94  N   ALA A  14      12.312   4.353  -8.105  1.00 50.00
ATOM     95  CA  ALA A  14      13.440   4.973  -7.385  1.00 50.00
ATOM     96  C   ALA A  14      13.059   6.283  -6.677  1.00 50.00
ATOM     97  O   ALA A  14      13.699   6.679  -5.709  1.00 50.00
ATOM     98  CB  ALA A  14      14.595   5.225  -8.358  1.00 50.00
ATOM     99  N   SER A  15      11.992   6.920  -7.160  1.00 50.00
ATOM    100  CA  SER A  15      11.593   8.249  -6.692  1.00 50.00
ATOM    101  C   SER A  15      10.212   8.229  -5.976  1.00 50.00
ATOM    102  O   SER A  15       9.979   7.409  -5.108  1.00 50.00
ATOM    103  CB  SER A  15      11.714   9.185  -7.900  1.00 50.00
ATOM    104  OG  SER A  15      10.638   9.025  -8.837  1.00 50.00
ATOM    105  N   CYS A  16       9.294   9.051  -6.488  1.00 50.00
ATOM    106  CA  CYS A  16       7.963   9.337  -5.906  1.00 50.00
ATOM    107  C   CYS A  16       7.091   8.103  -5.697  1.00 50.00
ATOM    108  O   CYS A  16       6.579   7.905  -4.589  1.00 50.00
ATOM    109  CB  CYS A  16       7.209  10.307  -6.821  1.00 50.00
ATOM    110  SG  CYS A  16       8.061  11.902  -7.073  1.00 50.00
ATOM    111  N   ASN A  17       7.000   7.247  -6.707  1.00 50.00
ATOM    112  CA  ASN A  17       6.028   6.137  -6.696  1.00 50.00
ATOM    113  C   ASN A  17       6.429   4.977  -5.772  1.00 50.00
ATOM    114  O   ASN A  17       5.544   4.326  -5.198  1.00 50.00
ATOM    115  CB  ASN A  17       5.826   5.619  -8.117  1.00 50.00
ATOM    116  CG  ASN A  17       4.612   4.704  -8.238  1.00 50.00
ATOM    117  OD1 ASN A  17       4.611   3.540  -7.847  1.00 50.00
ATOM    118  ND2 ASN A  17       3.567   5.199  -8.850  1.00 50.00
ATOM    119  N   GLY A  18       7.728   4.743  -5.650  1.00 50.00
ATOM    120  CA  GLY A  18       8.251   3.586  -4.899  1.00 50.00
ATOM    121  C   GLY A  18       8.919   4.013  -3.591  1.00 50.00
ATOM    122  O   GLY A  18       8.252   4.278  -2.602  1.00 50.00
ATOM    123  N   PHE A  19      10.219   4.302  -3.719  1.00 50.00
ATOM    124  CA  PHE A  19      11.105   4.622  -2.587  1.00 50.00
ATOM    125  C   PHE A  19      10.548   5.690  -1.645  1.00 50.00
ATOM    126  O   PHE A  19      10.188   5.391  -0.504  1.00 50.00
ATOM    127  CB  PHE A  19      12.499   4.996  -3.099  1.00 50.00
ATOM    128  CG  PHE A  19      13.443   5.312  -1.938  1.00 50.00
ATOM    129  CD1 PHE A  19      14.051   4.273  -1.252  1.00 50.00
ATOM    130  CD2 PHE A  19      13.694   6.631  -1.575  1.00 50.00
ATOM    131  CE1 PHE A  19      14.919   4.562  -0.214  1.00 50.00
ATOM    132  CE2 PHE A  19      14.564   6.912  -0.526  1.00 50.00
ATOM    133  CZ  PHE A  19      15.177   5.877   0.158  1.00 50.00
ATOM    134  N   LEU A  20      10.276   6.853  -2.230  1.00 50.00
ATOM    135  CA  LEU A  20       9.830   8.036  -1.478  1.00 50.00
ATOM    136  C   LEU A  20       8.556   7.755  -0.660  1.00 50.00
ATOM    137  O   LEU A  20       8.466   8.170   0.491  1.00 50.00
ATOM    138  CB  LEU A  20       9.636   9.208  -2.447  1.00 50.00
ATOM    139  CG  LEU A  20       9.255  10.530  -1.768  1.00 50.00
ATOM    140  CD1 LEU A  20       9.726  11.697  -2.632  1.00 50.00
ATOM    141  CD2 LEU A  20       7.737  10.657  -1.595  1.00 50.00
ATOM    142  N   TYR A  21       7.660   6.953  -1.237  1.00 50.00
ATOM    143  CA  TYR A  21       6.385   6.651  -0.567  1.00 50.00
ATOM    144  C   TYR A  21       6.575   5.911   0.746  1.00 50.00
ATOM    145  O   TYR A  21       5.796   6.125   1.685  1.00 50.00
ATOM    146  CB  TYR A  21       5.429   5.818  -1.426  1.00 50.00
ATOM    147  CG  TYR A  21       4.157   5.577  -0.605  1.00 50.00
ATOM    148  CD1 TYR A  21       3.532   6.647   0.012  1.00 50.00
ATOM    149  CD2 TYR A  21       3.636   4.298  -0.430  1.00 50.00
ATOM    150  CE1 TYR A  21       2.352   6.449   0.688  1.00 50.00
ATOM    151  CE2 TYR A  21       2.450   4.118   0.281  1.00 50.00
ATOM    152  CZ  TYR A  21       1.777   5.183   0.805  1.00 50.00
ATOM    153  OH  TYR A  21       0.451   5.094   1.085  1.00 50.00
ATOM    154  N   PHE A  22       7.436   4.942   0.805  1.00 50.00
ATOM    155  CA  PHE A  22       7.544   4.120   2.010  1.00 50.00
ATOM    156  C   PHE A  22       8.584   4.652   3.006  1.00 50.00
ATOM    157  O   PHE A  22       8.586   4.286   4.170  1.00 50.00
ATOM    158  CB  PHE A  22       7.801   2.709   1.556  1.00 50.00
ATOM    159  CG  PHE A  22       9.216   2.480   1.024  1.00 50.00
ATOM    160  CD1 PHE A  22      10.295   2.116   1.824  1.00 50.00
ATOM    161  CD2 PHE A  22       9.332   2.481  -0.338  1.00 50.00
ATOM    162  CE1 PHE A  22      11.491   1.694   1.235  1.00 50.00
ATOM    163  CE2 PHE A  22      10.532   2.114  -0.912  1.00 50.00
ATOM    164  CZ  PHE A  22      11.606   1.690  -0.134  1.00 50.00
ATOM    165  N   VAL A  23       9.395   5.590   2.509  1.00 50.00
ATOM    166  CA  VAL A  23      10.290   6.406   3.356  1.00 50.00
ATOM    167  C   VAL A  23       9.456   7.123   4.421  1.00 50.00
ATOM    168  O   VAL A  23       9.781   7.042   5.599  1.00 50.00
ATOM    169  CB  VAL A  23      11.069   7.425   2.504  1.00 50.00
ATOM    170  CG1 VAL A  23      11.936   8.366   3.349  1.00 50.00
ATOM    171  CG2 VAL A  23      12.006   6.691   1.554  1.00 50.00
ATOM    172  N   ILE A  24       8.282   7.626   4.022  1.00 50.00
ATOM    173  CA  ILE A  24       7.364   8.310   4.953  1.00 50.00
ATOM    174  C   ILE A  24       6.941   7.340   6.085  1.00 50.00
ATOM    175  O   ILE A  24       7.040   7.686   7.267  1.00 50.00
ATOM    176  CB  ILE A  24       6.100   8.869   4.254  1.00 50.00
ATOM    177  CG1 ILE A  24       5.211   7.711   3.803  1.00 50.00
ATOM    178  CG2 ILE A  24       6.463   9.743   3.044  1.00 50.00
ATOM    179  CD1 ILE A  24       3.715   7.881   3.660  1.00 50.00
ATOM    180  N   PHE A  25       6.631   6.118   5.698  1.00 50.00
ATOM    181  CA  PHE A  25       6.087   5.058   6.571  1.00 50.00
ATOM    182  C   PHE A  25       7.181   4.626   7.544  1.00 50.00
ATOM    183  O   PHE A  25       7.003   4.678   8.759  1.00 50.00
ATOM    184  CB  PHE A  25       5.659   3.873   5.705  1.00 50.00
ATOM    185  CG  PHE A  25       4.895   2.836   6.530  1.00 50.00
ATOM    186  CD1 PHE A  25       5.569   1.993   7.410  1.00 50.00
ATOM    187  CD2 PHE A  25       3.521   2.749   6.389  1.00 50.00
ATOM    188  CE1 PHE A  25       4.846   1.069   8.162  1.00 50.00
ATOM    189  CE2 PHE A  25       2.805   1.819   7.124  1.00 50.00
ATOM    190  CZ  PHE A  25       3.478   0.977   8.018  1.00 50.00
ATOM    191  N   PHE A  26       8.352   4.393   6.963  1.00 50.00
ATOM    192  CA  PHE A  26       9.566   3.981   7.672  1.00 50.00
ATOM    193  C   PHE A  26       9.966   4.996   8.757  1.00 50.00
ATOM    194  O   PHE A  26      10.288   4.629   9.881  1.00 50.00
ATOM    195  CB  PHE A  26      10.653   3.813   6.605  1.00 50.00
ATOM    196  CG  PHE A  26      12.019   3.329   7.109  1.00 50.00
ATOM    197  CD1 PHE A  26      12.171   2.683   8.326  1.00 50.00
ATOM    198  CD2 PHE A  26      13.095   3.440   6.240  1.00 50.00
ATOM    199  CE1 PHE A  26      13.403   2.147   8.684  1.00 50.00
ATOM    200  CE2 PHE A  26      14.329   2.894   6.595  1.00 50.00
ATOM    201  CZ  PHE A  26      14.478   2.253   7.812  1.00 50.00
ATOM    202  N   VAL A  27       9.775   6.275   8.436  1.00 50.00
ATOM    203  CA  VAL A  27      10.062   7.385   9.361  1.00 50.00
ATOM    204  C   VAL A  27       8.961   7.536  10.421  1.00 50.00
ATOM    205  O   VAL A  27       9.235   7.568  11.610  1.00 50.00
ATOM    206  CB  VAL A  27      10.256   8.682   8.565  1.00 50.00
ATOM    207  CG1 VAL A  27      10.549   9.900   9.452  1.00 50.00
ATOM    208  CG2 VAL A  27      11.428   8.457   7.616  1.00 50.00
ATOM    209  N   ALA A  28       7.715   7.562   9.930  1.00 50.00
ATOM    210  CA  ALA A  28       6.522   7.733  10.775  1.00 50.00
ATOM    211  C   ALA A  28       6.388   6.636  11.842  1.00 50.00
ATOM    212  O   ALA A  28       6.069   6.931  12.989  1.00 50.00
ATOM    213  CB  ALA A  28       5.264   7.747   9.902  1.00 50.00
ATOM    214  N   ALA A  29       6.853   5.434  11.489  1.00 50.00
ATOM    215  CA  ALA A  29       6.760   4.243  12.353  1.00 50.00
ATOM    216  C   ALA A  29       7.490   4.380  13.693  1.00 50.00
ATOM    217  O   ALA A  29       6.953   3.983  14.727  1.00 50.00
ATOM    218  CB  ALA A  29       7.304   3.033  11.599  1.00 50.00
ATOM    219  N   TRP A  30       8.633   5.063  13.686  1.00 50.00
ATOM    220  CA  TRP A  30       9.415   5.260  14.918  1.00 50.00
ATOM    221  C   TRP A  30       9.285   6.687  15.478  1.00 50.00
ATOM    222  O   TRP A  30       9.624   6.941  16.631  1.00 50.00
ATOM    223  CB  TRP A  30      10.875   4.856  14.696  1.00 50.00
ATOM    224  CG  TRP A  30      11.777   5.923  14.075  1.00 50.00
ATOM    225  CD1 TRP A  30      11.998   6.114  12.777  1.00 50.00
ATOM    226  CD2 TRP A  30      12.714   6.669  14.774  1.00 50.00
ATOM    227  NE1 TRP A  30      13.051   6.915  12.624  1.00 50.00
ATOM    228  CE2 TRP A  30      13.521   7.269  13.819  1.00 50.00
ATOM    229  CE3 TRP A  30      12.990   6.824  16.127  1.00 50.00
ATOM    230  CZ2 TRP A  30      14.622   8.016  14.220  1.00 50.00
ATOM    231  CZ3 TRP A  30      14.088   7.576  16.527  1.00 50.00
ATOM    232  CH2 TRP A  30      14.908   8.168  15.571  1.00 50.00
ATOM    233  N   TYR A  31       8.650   7.549  14.691  1.00 50.00
ATOM    234  CA  TYR A  31       8.340   8.940  15.069  1.00 50.00
ATOM    235  C   TYR A  31       7.481   9.008  16.341  1.00 50.00
ATOM    236  O   TYR A  31       7.820   9.708  17.290  1.00 50.00
ATOM    237  CB  TYR A  31       7.611   9.600  13.895  1.00 50.00
ATOM    238  CG  TYR A  31       7.351  11.098  14.083  1.00 50.00
ATOM    239  CD1 TYR A  31       8.259  11.900  14.761  1.00 50.00
ATOM    240  CD2 TYR A  31       6.222  11.661  13.503  1.00 50.00
ATOM    241  CE1 TYR A  31       8.040  13.267  14.872  1.00 50.00
ATOM    242  CE2 TYR A  31       6.009  13.028  13.598  1.00 50.00
ATOM    243  CZ  TYR A  31       6.909  13.823  14.300  1.00 50.00
ATOM    244  OH  TYR A  31       6.660  15.151  14.438  1.00 50.00
ATOM    245  N   ILE A  32       6.502   8.099  16.403  1.00 50.00
ATOM    246  CA  ILE A  32       5.568   7.974  17.538  1.00 50.00
ATOM    247  C   ILE A  32       6.223   7.493  18.848  1.00 50.00
ATOM    248  O   ILE A  32       5.757   7.816  19.938  1.00 50.00
ATOM    249  CB  ILE A  32       4.384   7.062  17.164  1.00 50.00
ATOM    250  CG1 ILE A  32       4.844   5.647  16.769  1.00 50.00
ATOM    251  CG2 ILE A  32       3.521   7.756  16.098  1.00 50.00
ATOM    252  CD1 ILE A  32       3.707   4.633  16.590  1.00 50.00
ATOM    253  N   LYS A  33       7.331   6.767  18.708  1.00 50.00
ATOM    254  CA  LYS A  33       8.030   6.123  19.836  1.00 50.00
ATOM    255  C   LYS A  33       9.457   6.690  20.002  1.00 50.00
ATOM    256  O   LYS A  33      10.209   6.242  20.876  1.00 50.00
ATOM    257  CB  LYS A  33       8.071   4.627  19.499  1.00 50.00
ATOM    258  CG  LYS A  33       8.286   3.696  20.696  1.00 50.00
ATOM    259  CD  LYS A  33       7.055   3.616  21.602  1.00 50.00
ATOM    260  CE  LYS A  33       7.289   2.614  22.735  1.00 50.00
ATOM    261  NZ  LYS A  33       6.084   2.457  23.558  1.00 50.00
ATOM    262  N   GLY A  34       9.703   7.848  19.399  1.00 50.00
ATOM    263  CA  GLY A  34      11.055   8.442  19.267  1.00 50.00
ATOM    264  C   GLY A  34      11.868   8.488  20.567  1.00 50.00
ATOM    265  O   GLY A  34      12.766   7.675  20.797  1.00 50.00
ATOM    266  N   ARG A  35      11.465   9.406  21.440  1.00 50.00
ATOM    267  CA  ARG A  35      12.231   9.747  22.654  1.00 50.00
ATOM    268  C   ARG A  35      12.408   8.603  23.673  1.00 50.00
ATOM    269  O   ARG A  35      13.394   8.583  24.404  1.00 50.00
ATOM    270  CB  ARG A  35      11.611  10.988  23.298  1.00 50.00
ATOM    271  CG  ARG A  35      12.570  11.618  24.313  1.00 50.00
ATOM    272  CD  ARG A  35      12.048  12.946  24.856  1.00 50.00
ATOM    273  NE  ARG A  35      10.793  12.751  25.600  1.00 50.00
ATOM    274  CZ  ARG A  35      10.132  13.700  26.270  1.00 50.00
ATOM    275  NH1 ARG A  35      10.576  14.947  26.314  1.00 50.00
ATOM    276  NH2 ARG A  35       9.020  13.392  26.917  1.00 50.00
ATOM    277  N   VAL A  36      11.443   7.683  23.738  1.00 50.00
ATOM    278  CA  VAL A  36      11.540   6.522  24.647  1.00 50.00
ATOM    279  C   VAL A  36      12.622   5.501  24.212  1.00 50.00
ATOM    280  O   VAL A  36      13.164   4.763  25.018  1.00 50.00
ATOM    281  CB  VAL A  36      10.155   5.878  24.856  1.00 50.00
ATOM    282  CG1 VAL A  36       9.612   5.218  23.597  1.00 50.00
ATOM    283  CG2 VAL A  36      10.143   4.866  26.004  1.00 50.00
ATOM    284  N   VAL A  37      12.838   5.444  22.894  1.00 50.00
ATOM    285  CA  VAL A  37      13.801   4.528  22.268  1.00 50.00
ATOM    286  C   VAL A  37      15.241   5.006  22.558  1.00 50.00
ATOM    287  O   VAL A  37      15.579   6.160  22.300  1.00 50.00
ATOM    288  CB  VAL A  37      13.449   4.447  20.769  1.00 50.00
ATOM    289  CG1 VAL A  37      14.376   3.536  19.993  1.00 50.00
ATOM    290  CG2 VAL A  37      12.071   3.832  20.543  1.00 50.00
ATOM    291  N   PRO A  38      16.083   4.113  23.115  1.00 50.00
ATOM    292  CA  PRO A  38      17.488   4.413  23.439  1.00 50.00
ATOM    293  C   PRO A  38      18.386   4.532  22.198  1.00 50.00
ATOM    294  O   PRO A  38      18.162   3.890  21.170  1.00 50.00
ATOM    295  CB  PRO A  38      17.914   3.259  24.353  1.00 50.00
ATOM    296  CG  PRO A  38      17.081   2.082  23.852  1.00 50.00
ATOM    297  CD  PRO A  38      15.740   2.730  23.503  1.00 50.00
ATOM    298  N   LEU A  39      19.549   5.131  22.392  1.00 50.00
ATOM    299  CA  LEU A  39      20.552   5.314  21.317  1.00 50.00
ATOM    300  C   LEU A  39      21.078   4.009  20.697  1.00 50.00
ATOM    301  O   LEU A  39      21.337   3.951  19.491  1.00 50.00
ATOM    302  CB  LEU A  39      21.740   6.129  21.829  1.00 50.00
ATOM    303  CG  LEU A  39      21.353   7.560  22.216  1.00 50.00
ATOM    304  CD1 LEU A  39      22.561   8.252  22.846  1.00 50.00
ATOM    305  CD2 LEU A  39      20.867   8.362  21.005  1.00 50.00
ATOM    306  N   ALA A  40      21.120   2.955  21.500  1.00 50.00
ATOM    307  CA  ALA A  40      21.582   1.617  21.061  1.00 50.00
ATOM    308  C   ALA A  40      20.787   1.113  19.845  1.00 50.00
ATOM    309  O   ALA A  40      21.351   0.774  18.801  1.00 50.00
ATOM    310  CB  ALA A  40      21.448   0.624  22.218  1.00 50.00
ATOM    311  N   THR A  41      19.480   1.287  19.929  1.00 50.00
ATOM    312  CA  THR A  41      18.544   0.946  18.839  1.00 50.00
ATOM    313  C   THR A  41      18.583   1.903  17.651  1.00 50.00
ATOM    314  O   THR A  41      18.452   1.457  16.516  1.00 50.00
ATOM    315  CB  THR A  41      17.112   0.907  19.327  1.00 50.00
ATOM    316  OG1 THR A  41      16.806   2.091  20.032  1.00 50.00
ATOM    317  CG2 THR A  41      16.946  -0.209  20.312  1.00 50.00
ATOM    318  N   TYR A  42      18.825   3.184  17.944  1.00 50.00
ATOM    319  CA  TYR A  42      19.014   4.216  16.903  1.00 50.00
ATOM    320  C   TYR A  42      20.102   3.792  15.911  1.00 50.00
ATOM    321  O   TYR A  42      19.874   3.781  14.699  1.00 50.00
ATOM    322  CB  TYR A  42      19.469   5.540  17.526  1.00 50.00
ATOM    323  CG  TYR A  42      18.396   6.370  18.235  1.00 50.00
ATOM    324  CD1 TYR A  42      17.285   5.811  18.846  1.00 50.00
ATOM    325  CD2 TYR A  42      18.593   7.745  18.284  1.00 50.00
ATOM    326  CE1 TYR A  42      16.369   6.623  19.498  1.00 50.00
ATOM    327  CE2 TYR A  42      17.681   8.557  18.951  1.00 50.00
ATOM    328  CZ  TYR A  42      16.572   7.997  19.554  1.00 50.00
ATOM    329  OH  TYR A  42      15.673   8.785  20.200  1.00 50.00
ATOM    330  N   SER A  43      21.165   3.221  16.468  1.00 50.00
ATOM    331  CA  SER A  43      22.332   2.744  15.698  1.00 50.00
ATOM    332  C   SER A  43      21.956   1.635  14.705  1.00 50.00
ATOM    333  O   SER A  43      22.187   1.773  13.499  1.00 50.00
ATOM    334  CB  SER A  43      23.410   2.233  16.655  1.00 50.00
ATOM    335  OG  SER A  43      24.552   1.825  15.902  1.00 50.00
ATOM    336  N   LEU A  44      21.191   0.664  15.193  1.00 50.00
ATOM    337  CA  LEU A  44      20.731  -0.472  14.373  1.00 50.00
ATOM    338  C   LEU A  44      19.821  -0.029  13.215  1.00 50.00
ATOM    339  O   LEU A  44      19.957  -0.507  12.090  1.00 50.00
ATOM    340  CB  LEU A  44      20.019  -1.503  15.255  1.00 50.00
ATOM    341  CG  LEU A  44      19.666  -2.785  14.488  1.00 50.00
ATOM    342  CD1 LEU A  44      20.918  -3.502  13.968  1.00 50.00
ATOM    343  CD2 LEU A  44      18.849  -3.717  15.383  1.00 50.00
ATOM    344  N   THR A  45      18.978   0.960  13.501  1.00 50.00
ATOM    345  CA  THR A  45      18.050   1.544  12.508  1.00 50.00
ATOM    346  C   THR A  45      18.811   2.261  11.381  1.00 50.00
ATOM    347  O   THR A  45      18.506   2.060  10.201  1.00 50.00
ATOM    348  CB  THR A  45      17.112   2.542  13.200  1.00 50.00
ATOM    349  OG1 THR A  45      16.511   1.887  14.315  1.00 50.00
ATOM    350  CG2 THR A  45      16.021   3.083  12.268  1.00 50.00
ATOM    351  N   GLY A  46      19.857   2.996  11.766  1.00 50.00
ATOM    352  CA  GLY A  46      20.643   3.845  10.844  1.00 50.00
ATOM    353  C   GLY A  46      21.315   3.069   9.704  1.00 50.00
ATOM    354  O   GLY A  46      21.287   3.508   8.552  1.00 50.00
ATOM    355  N   LEU A  47      21.813   1.875  10.015  1.00 50.00
ATOM    356  CA  LEU A  47      22.523   1.027   9.039  1.00 50.00
ATOM    357  C   LEU A  47      21.611   0.534   7.895  1.00 50.00
ATOM    358  O   LEU A  47      22.043   0.374   6.766  1.00 50.00
ATOM    359  CB  LEU A  47      23.194  -0.143   9.774  1.00 50.00
ATOM    360  CG  LEU A  47      24.102  -1.013   8.888  1.00 50.00
ATOM    361  CD1 LEU A  47      25.152  -1.700   9.759  1.00 50.00
ATOM    362  CD2 LEU A  47      23.321  -2.114   8.162  1.00 50.00
ATOM    363  N   TRP A  48      20.321   0.364   8.222  1.00 50.00
ATOM    364  CA  TRP A  48      19.326  -0.200   7.298  1.00 50.00
ATOM    365  C   TRP A  48      19.286   0.539   5.949  1.00 50.00
ATOM    366  O   TRP A  48      19.460  -0.074   4.904  1.00 50.00
ATOM    367  CB  TRP A  48      17.967  -0.111   7.989  1.00 50.00
ATOM    368  CG  TRP A  48      16.829  -0.855   7.276  1.00 50.00
ATOM    369  CD1 TRP A  48      16.643  -1.036   5.971  1.00 50.00
ATOM    370  CD2 TRP A  48      15.659  -1.196   7.912  1.00 50.00
ATOM    371  NE1 TRP A  48      15.398  -1.436   5.742  1.00 50.00
ATOM    372  CE2 TRP A  48      14.755  -1.518   6.899  1.00 50.00
ATOM    373  CE3 TRP A  48      15.236  -1.080   9.230  1.00 50.00
ATOM    374  CZ2 TRP A  48      13.420  -1.651   7.207  1.00 50.00
ATOM    375  CZ3 TRP A  48      13.904  -1.203   9.536  1.00 50.00
ATOM    376  CH2 TRP A  48      12.989  -1.448   8.502  1.00 50.00
ATOM    377  N   SER A  49      19.267   1.880   6.013  1.00 50.00
ATOM    378  CA  SER A  49      19.235   2.722   4.802  1.00 50.00
ATOM    379  C   SER A  49      20.414   2.471   3.839  1.00 50.00
ATOM    380  O   SER A  49      20.247   2.480   2.635  1.00 50.00
ATOM    381  CB  SER A  49      19.179   4.210   5.171  1.00 50.00
ATOM    382  OG  SER A  49      20.321   4.549   5.958  1.00 50.00
ATOM    383  N   PHE A  50      21.557   2.066   4.422  1.00 50.00
ATOM    384  CA  PHE A  50      22.794   1.781   3.673  1.00 50.00
ATOM    385  C   PHE A  50      22.670   0.488   2.865  1.00 50.00
ATOM    386  O   PHE A  50      22.813   0.489   1.644  1.00 50.00
ATOM    387  CB  PHE A  50      23.992   1.673   4.630  1.00 50.00
ATOM    388  CG  PHE A  50      24.399   2.987   5.317  1.00 50.00
ATOM    389  CD1 PHE A  50      23.484   3.981   5.620  1.00 50.00
ATOM    390  CD2 PHE A  50      25.729   3.159   5.672  1.00 50.00
ATOM    391  CE1 PHE A  50      23.871   5.143   6.279  1.00 50.00
ATOM    392  CE2 PHE A  50      26.125   4.324   6.327  1.00 50.00
ATOM    393  CZ  PHE A  50      25.192   5.311   6.630  1.00 50.00
ATOM    394  N   SER A  51      22.234  -0.560   3.563  1.00 50.00
ATOM    395  CA  SER A  51      21.994  -1.884   2.954  1.00 50.00
ATOM    396  C   SER A  51      20.839  -1.869   1.942  1.00 50.00
ATOM    397  O   SER A  51      20.942  -2.474   0.873  1.00 50.00
ATOM    398  CB  SER A  51      21.700  -2.926   4.035  1.00 50.00
ATOM    399  OG  SER A  51      20.525  -2.588   4.781  1.00 50.00
ATOM    400  N   LEU A  52      19.868  -1.005   2.216  1.00 50.00
ATOM    401  CA  LEU A  52      18.606  -0.875   1.466  1.00 50.00
ATOM    402  C   LEU A  52      18.825  -0.805  -0.051  1.00 50.00
ATOM    403  O   LEU A  52      18.607  -1.787  -0.763  1.00 50.00
ATOM    404  CB  LEU A  52      17.894   0.379   1.985  1.00 50.00
ATOM    405  CG  LEU A  52      16.468   0.540   1.462  1.00 50.00
ATOM    406  CD1 LEU A  52      15.558  -0.535   2.048  1.00 50.00
ATOM    407  CD2 LEU A  52      15.929   1.886   1.921  1.00 50.00
ATOM    408  N   LEU A  53      19.414   0.300  -0.489  1.00 50.00
ATOM    409  CA  LEU A  53      19.592   0.598  -1.921  1.00 50.00
ATOM    410  C   LEU A  53      20.658  -0.238  -2.637  1.00 50.00
ATOM    411  O   LEU A  53      20.587  -0.435  -3.850  1.00 50.00
ATOM    412  CB  LEU A  53      19.836   2.098  -2.105  1.00 50.00
ATOM    413  CG  LEU A  53      18.640   2.929  -1.615  1.00 50.00
ATOM    414  CD1 LEU A  53      18.960   4.417  -1.737  1.00 50.00
ATOM    415  CD2 LEU A  53      17.353   2.600  -2.382  1.00 50.00
ATOM    416  N   LEU A  54      21.629  -0.713  -1.864  1.00 50.00
ATOM    417  CA  LEU A  54      22.708  -1.568  -2.390  1.00 50.00
ATOM    418  C   LEU A  54      22.286  -3.016  -2.646  1.00 50.00
ATOM    419  O   LEU A  54      22.907  -3.704  -3.458  1.00 50.00
ATOM    420  CB  LEU A  54      23.937  -1.498  -1.482  1.00 50.00
ATOM    421  CG  LEU A  54      24.539  -0.087  -1.459  1.00 50.00
ATOM    422  CD1 LEU A  54      25.717  -0.051  -0.487  1.00 50.00
ATOM    423  CD2 LEU A  54      24.989   0.377  -2.851  1.00 50.00
ATOM    424  N   LEU A  55      21.230  -3.440  -1.960  1.00 50.00
ATOM    425  CA  LEU A  55      20.623  -4.766  -2.171  1.00 50.00
ATOM    426  C   LEU A  55      20.132  -4.901  -3.619  1.00 50.00
ATOM    427  O   LEU A  55      20.316  -5.947  -4.250  1.00 50.00
ATOM    428  CB  LEU A  55      19.447  -4.952  -1.205  1.00 50.00
ATOM    429  CG  LEU A  55      18.824  -6.350  -1.307  1.00 50.00
ATOM    430  CD1 LEU A  55      19.787  -7.430  -0.802  1.00 50.00
ATOM    431  CD2 LEU A  55      17.497  -6.395  -0.551  1.00 50.00
ATOM    432  N   ALA A  56      19.498  -3.837  -4.085  1.00 50.00
ATOM    433  CA  ALA A  56      18.956  -3.726  -5.445  1.00 50.00
ATOM    434  C   ALA A  56      18.512  -2.284  -5.724  1.00 50.00
ATOM    435  O   ALA A  56      17.780  -1.682  -4.947  1.00 50.00
ATOM    436  CB  ALA A  56      17.803  -4.710  -5.658  1.00 50.00
ATOM    437  N   LEU A  57      18.958  -1.699  -6.840  1.00 50.00
ATOM    438  CA  LEU A  57      19.851  -2.280  -7.873  1.00 50.00
ATOM    439  C   LEU A  57      19.334  -3.576  -8.542  1.00 50.00
ATOM    440  O   LEU A  57      19.851  -4.666  -8.320  1.00 50.00
ATOM    441  CB  LEU A  57      21.294  -2.439  -7.359  1.00 50.00
ATOM    442  CG  LEU A  57      21.937  -1.098  -7.009  1.00 50.00
ATOM    443  CD1 LEU A  57      23.290  -1.349  -6.344  1.00 50.00
ATOM    444  CD2 LEU A  57      22.113  -0.240  -8.266  1.00 50.00
ATOM    445  N   PRO A  58      18.214  -3.454  -9.282  1.00 50.00
ATOM    446  CA  PRO A  58      17.658  -4.571 -10.063  1.00 50.00
ATOM    447  C   PRO A  58      18.543  -4.851 -11.289  1.00 50.00
ATOM    448  O   PRO A  58      19.424  -4.062 -11.626  1.00 50.00
ATOM    449  CB  PRO A  58      16.254  -4.092 -10.443  1.00 50.00
ATOM    450  CG  PRO A  58      16.418  -2.580 -10.582  1.00 50.00
ATOM    451  CD  PRO A  58      17.400  -2.237  -9.463  1.00 50.00
ATOM    452  N   GLN A  59      18.216  -5.934 -11.989  1.00 50.00
ATOM    453  CA  GLN A  59      18.946  -6.363 -13.199  1.00 50.00
ATOM    454  C   GLN A  59      19.036  -5.223 -14.234  1.00 50.00
ATOM    455  O   GLN A  59      18.074  -4.532 -14.519  1.00 50.00
ATOM    456  CB  GLN A  59      18.239  -7.584 -13.802  1.00 50.00
ATOM    457  CG  GLN A  59      18.973  -8.180 -15.013  1.00 50.00
ATOM    458  CD  GLN A  59      20.385  -8.642 -14.650  1.00 50.00
ATOM    459  OE1 GLN A  59      21.359  -7.898 -14.699  1.00 50.00
ATOM    460  NE2 GLN A  59      20.487  -9.882 -14.234  1.00 50.00
ATOM    461  N   GLN A  60      20.239  -5.124 -14.816  1.00 50.00
ATOM    462  CA  GLN A  60      20.561  -4.084 -15.805  1.00 50.00
ATOM    463  C   GLN A  60      20.152  -4.508 -17.223  1.00 50.00
ATOM    464  O   GLN A  60      20.051  -5.689 -17.545  1.00 50.00
ATOM    465  CB  GLN A  60      22.061  -3.773 -15.758  1.00 50.00
ATOM    466  CG  GLN A  60      22.480  -3.291 -14.366  1.00 50.00
ATOM    467  CD  GLN A  60      23.973  -3.003 -14.307  1.00 50.00
ATOM    468  OE1 GLN A  60      24.812  -3.898 -14.248  1.00 50.00
ATOM    469  NE2 GLN A  60      24.328  -1.744 -14.344  1.00 50.00
ATOM    470  N   ALA A  61      19.953  -3.492 -18.057  1.00 50.00
ATOM    471  CA  ALA A  61      19.560  -3.674 -19.468  1.00 50.00
ATOM    472  C   ALA A  61      20.753  -3.541 -20.427  1.00 50.00
ATOM    473  O   ALA A  61      20.694  -4.040 -21.555  1.00 50.00
ATOM    474  CB  ALA A  61      18.478  -2.656 -19.835  1.00 50.00
ATOM    475  N   TYR A  62      21.753  -2.778 -20.009  1.00 50.00
ATOM    476  CA  TYR A  62      23.001  -2.536 -20.771  1.00 50.00
ATOM    477  C   TYR A  62      22.740  -1.952 -22.166  1.00 50.00
ATOM    478  O   TYR A  62      22.953  -2.575 -23.207  1.00 50.00
ATOM    479  CB  TYR A  62      23.845  -3.816 -20.852  1.00 50.00
ATOM    480  CG  TYR A  62      24.391  -4.213 -19.483  1.00 50.00
ATOM    481  CD1 TYR A  62      25.407  -3.450 -18.932  1.00 50.00
ATOM    482  CD2 TYR A  62      23.959  -5.377 -18.861  1.00 50.00
ATOM    483  CE1 TYR A  62      26.014  -3.859 -17.752  1.00 50.00
ATOM    484  CE2 TYR A  62      24.572  -5.792 -17.684  1.00 50.00
ATOM    485  CZ  TYR A  62      25.607  -5.037 -17.145  1.00 50.00
ATOM    486  OH  TYR A  62      26.348  -5.534 -16.124  1.00 50.00
ATOM    487  N   ALA A  63      22.262  -0.715 -22.149  1.00 50.00
ATOM    488  CA  ALA A  63      22.042   0.072 -23.378  1.00 50.00
ATOM    489  C   ALA A  63      22.970   1.299 -23.421  1.00 50.00
ATOM    490  O   ALA A  63      23.402   1.655 -24.536  1.00 50.00
ATOM    491  CB  ALA A  63      20.575   0.506 -23.448  1.00 50.00
ATOM    492  OXT ALA A  63      23.235   1.836 -22.319  1.00 99.99
TER     493      ALA A  63                                        
ATOM    494  N   ALA B   1       7.508   9.863 -27.530  1.00 50.00
ATOM    495  CA  ALA B   1       6.369   9.675 -28.461  1.00 50.00
ATOM    496  C   ALA B   1       4.996   9.687 -27.762  1.00 50.00
ATOM    497  O   ALA B   1       3.995  10.167 -28.312  1.00 50.00
ATOM    498  CB  ALA B   1       6.559   8.352 -29.207  1.00 50.00
ATOM    499  N   LEU B   2       4.985   9.234 -26.516  1.00 50.00
ATOM    500  CA  LEU B   2       3.773   9.126 -25.685  1.00 50.00
ATOM    501  C   LEU B   2       3.852   9.958 -24.388  1.00 50.00
ATOM    502  O   LEU B   2       3.391   9.580 -23.331  1.00 50.00
ATOM    503  CB  LEU B   2       3.510   7.645 -25.376  1.00 50.00
ATOM    504  CG  LEU B   2       3.177   6.817 -26.624  1.00 50.00
ATOM    505  CD1 LEU B   2       3.098   5.339 -26.241  1.00 50.00
ATOM    506  CD2 LEU B   2       1.858   7.265 -27.264  1.00 50.00
ATOM    507  N   GLU B   3       4.344  11.197 -24.568  1.00 50.00
ATOM    508  CA  GLU B   3       4.572  12.131 -23.444  1.00 50.00
ATOM    509  C   GLU B   3       3.301  12.473 -22.662  1.00 50.00
ATOM    510  O   GLU B   3       3.326  12.510 -21.433  1.00 50.00
ATOM    511  CB  GLU B   3       5.187  13.459 -23.910  1.00 50.00
ATOM    512  CG  GLU B   3       6.646  13.366 -24.373  1.00 50.00
ATOM    513  CD  GLU B   3       6.871  12.585 -25.672  1.00 50.00
ATOM    514  OE1 GLU B   3       5.911  12.447 -26.469  1.00 50.00
ATOM    515  OE2 GLU B   3       7.973  12.016 -25.781  1.00 50.00
ATOM    516  N   LYS B   4       2.179  12.584 -23.370  1.00 50.00
ATOM    517  CA  LYS B   4       0.892  12.995 -22.770  1.00 50.00
ATOM    518  C   LYS B   4       0.371  12.022 -21.704  1.00 50.00
ATOM    519  O   LYS B   4      -0.100  12.447 -20.647  1.00 50.00
ATOM    520  CB  LYS B   4      -0.169  13.196 -23.850  1.00 50.00
ATOM    521  CG  LYS B   4       0.196  14.373 -24.754  1.00 50.00
ATOM    522  CD  LYS B   4      -0.890  14.598 -25.802  1.00 50.00
ATOM    523  CE  LYS B   4      -0.522  15.783 -26.692  1.00 50.00
ATOM    524  NZ  LYS B   4      -1.563  16.013 -27.701  1.00 50.00
ATOM    525  N   LEU B   5       0.605  10.735 -21.934  1.00 50.00
ATOM    526  CA  LEU B   5       0.274   9.677 -20.959  1.00 50.00
ATOM    527  C   LEU B   5       1.126   9.794 -19.688  1.00 50.00
ATOM    528  O   LEU B   5       0.603   9.816 -18.581  1.00 50.00
ATOM    529  CB  LEU B   5       0.469   8.299 -21.598  1.00 50.00
ATOM    530  CG  LEU B   5      -0.428   8.096 -22.825  1.00 50.00
ATOM    531  CD1 LEU B   5      -0.075   6.773 -23.501  1.00 50.00
ATOM    532  CD2 LEU B   5      -1.916   8.121 -22.453  1.00 50.00
ATOM    533  N   VAL B   6       2.391  10.152 -19.902  1.00 50.00
ATOM    534  CA  VAL B   6       3.374  10.395 -18.827  1.00 50.00
ATOM    535  C   VAL B   6       2.955  11.610 -17.975  1.00 50.00
ATOM    536  O   VAL B   6       2.977  11.543 -16.753  1.00 50.00
ATOM    537  CB  VAL B   6       4.781  10.604 -19.422  1.00 50.00
ATOM    538  CG1 VAL B   6       5.841  10.769 -18.327  1.00 50.00
ATOM    539  CG2 VAL B   6       5.191   9.451 -20.345  1.00 50.00
ATOM    540  N   ILE B   7       2.473  12.663 -18.650  1.00 50.00
ATOM    541  CA  ILE B   7       1.938  13.870 -17.982  1.00 50.00
ATOM    542  C   ILE B   7       0.745  13.475 -17.097  1.00 50.00
ATOM    543  O   ILE B   7       0.686  13.842 -15.925  1.00 50.00
ATOM    544  CB  ILE B   7       1.500  14.939 -19.008  1.00 50.00
ATOM    545  CG1 ILE B   7       2.688  15.365 -19.885  1.00 50.00
ATOM    546  CG2 ILE B   7       0.862  16.152 -18.301  1.00 50.00
ATOM    547  CD1 ILE B   7       2.318  16.290 -21.054  1.00 50.00
ATOM    548  N   LEU B   8      -0.119  12.635 -17.656  1.00 50.00
ATOM    549  CA  LEU B   8      -1.325  12.149 -16.968  1.00 50.00
ATOM    550  C   LEU B   8      -0.969  11.385 -15.682  1.00 50.00
ATOM    551  O   LEU B   8      -1.528  11.652 -14.621  1.00 50.00
ATOM    552  CB  LEU B   8      -2.113  11.252 -17.925  1.00 50.00
ATOM    553  CG  LEU B   8      -3.541  11.007 -17.434  1.00 50.00
ATOM    554  CD1 LEU B   8      -4.377  12.288 -17.529  1.00 50.00
ATOM    555  CD2 LEU B   8      -4.175   9.872 -18.237  1.00 50.00
ATOM    556  N   HIS B   9       0.068  10.555 -15.774  1.00 50.00
ATOM    557  CA  HIS B   9       0.607   9.812 -14.620  1.00 50.00
ATOM    558  C   HIS B   9       1.282  10.719 -13.581  1.00 50.00
ATOM    559  O   HIS B   9       1.034  10.578 -12.391  1.00 50.00
ATOM    560  CB  HIS B   9       1.593   8.733 -15.066  1.00 50.00
ATOM    561  CG  HIS B   9       0.881   7.605 -15.813  1.00 50.00
ATOM    562  ND1 HIS B   9       0.092   6.687 -15.266  1.00 50.00
ATOM    563  CD2 HIS B   9       1.019   7.311 -17.101  1.00 50.00
ATOM    564  CE1 HIS B   9      -0.261   5.830 -16.220  1.00 50.00
ATOM    565  NE2 HIS B   9       0.309   6.218 -17.358  1.00 50.00
ATOM    566  N   ALA B  10       2.032  11.711 -14.076  1.00 50.00
ATOM    567  CA  ALA B  10       2.707  12.710 -13.227  1.00 50.00
ATOM    568  C   ALA B  10       1.688  13.551 -12.448  1.00 50.00
ATOM    569  O   ALA B  10       1.783  13.639 -11.226  1.00 50.00
ATOM    570  CB  ALA B  10       3.576  13.631 -14.087  1.00 50.00
ATOM    571  N   ALA B  11       0.622  13.932 -13.140  1.00 50.00
ATOM    572  CA  ALA B  11      -0.516  14.669 -12.563  1.00 50.00
ATOM    573  C   ALA B  11      -1.304  13.784 -11.601  1.00 50.00
ATOM    574  O   ALA B  11      -1.922  14.337 -10.692  1.00 50.00
ATOM    575  CB  ALA B  11      -1.439  15.182 -13.668  1.00 50.00
ATOM    576  N   SER B  12      -1.319  12.484 -11.798  1.00 50.00
ATOM    577  CA  SER B  12      -1.974  11.500 -10.906  1.00 50.00
ATOM    578  C   SER B  12      -1.204  11.336  -9.582  1.00 50.00
ATOM    579  O   SER B  12      -1.764  11.515  -8.505  1.00 50.00
ATOM    580  CB  SER B  12      -2.104  10.149 -11.611  1.00 50.00
ATOM    581  OG  SER B  12      -2.718   9.199 -10.738  1.00 50.00
ATOM    582  N   ALA B  13       0.107  11.113  -9.721  1.00 50.00
ATOM    583  CA  ALA B  13       1.046  10.997  -8.587  1.00 50.00
ATOM    584  C   ALA B  13       1.205  12.330  -7.833  1.00 50.00
ATOM    585  O   ALA B  13       1.324  12.391  -6.619  1.00 50.00
ATOM    586  CB  ALA B  13       2.410  10.529  -9.100  1.00 50.00
ATOM    587  N   ALA B  14       1.215  13.433  -8.558  1.00 50.00
ATOM    588  CA  ALA B  14       1.210  14.772  -7.938  1.00 50.00
ATOM    589  C   ALA B  14      -0.137  15.110  -7.275  1.00 50.00
ATOM    590  O   ALA B  14      -0.200  15.988  -6.412  1.00 50.00
ATOM    591  CB  ALA B  14       1.572  15.823  -8.985  1.00 50.00
ATOM    592  N   SER B  15      -1.182  14.384  -7.658  1.00 50.00
ATOM    593  CA  SER B  15      -2.568  14.643  -7.223  1.00 50.00
ATOM    594  C   SER B  15      -3.001  13.761  -6.018  1.00 50.00
ATOM    595  O   SER B  15      -2.333  13.698  -5.005  1.00 50.00
ATOM    596  CB  SER B  15      -3.490  14.542  -8.447  1.00 50.00
ATOM    597  OG  SER B  15      -4.886  14.610  -8.156  1.00 50.00
ATOM    598  N   CYS B  16      -3.995  12.911  -6.282  1.00 50.00
ATOM    599  CA  CYS B  16      -4.744  12.154  -5.261  1.00 50.00
ATOM    600  C   CYS B  16      -4.243  10.717  -5.159  1.00 50.00
ATOM    601  O   CYS B  16      -4.217  10.156  -4.053  1.00 50.00
ATOM    602  CB  CYS B  16      -6.231  12.162  -5.630  1.00 50.00
ATOM    603  SG  CYS B  16      -6.608  11.355  -7.231  1.00 50.00
ATOM    604  N   ASN B  17      -3.716  10.210  -6.255  1.00 50.00
ATOM    605  CA  ASN B  17      -3.134   8.851  -6.303  1.00 50.00
ATOM    606  C   ASN B  17      -1.623   8.984  -6.173  1.00 50.00
ATOM    607  O   ASN B  17      -0.874   8.156  -6.731  1.00 50.00
ATOM    608  CB  ASN B  17      -3.553   8.180  -7.617  1.00 50.00
ATOM    609  CG  ASN B  17      -3.158   6.700  -7.640  1.00 50.00
ATOM    610  OD1 ASN B  17      -3.692   5.876  -6.905  1.00 50.00
ATOM    611  ND2 ASN B  17      -2.192   6.336  -8.451  1.00 50.00
ATOM    612  N   GLY B  18      -1.184  10.013  -5.435  1.00 50.00
ATOM    613  CA  GLY B  18       0.218  10.331  -5.189  1.00 50.00
ATOM    614  C   GLY B  18       0.556  10.869  -3.777  1.00 50.00
ATOM    615  O   GLY B  18       0.446  10.272  -2.736  1.00 50.00
ATOM    616  N   PHE B  19       0.672  12.175  -3.898  1.00 50.00
ATOM    617  CA  PHE B  19       0.991  13.084  -2.787  1.00 50.00
ATOM    618  C   PHE B  19      -0.021  12.965  -1.635  1.00 50.00
ATOM    619  O   PHE B  19       0.360  12.891  -0.464  1.00 50.00
ATOM    620  CB  PHE B  19       0.970  14.466  -3.430  1.00 50.00
ATOM    621  CG  PHE B  19       1.389  15.530  -2.430  1.00 50.00
ATOM    622  CD1 PHE B  19       2.741  15.740  -2.190  1.00 50.00
ATOM    623  CD2 PHE B  19       0.425  16.334  -1.846  1.00 50.00
ATOM    624  CE1 PHE B  19       3.127  16.785  -1.364  1.00 50.00
ATOM    625  CE2 PHE B  19       0.812  17.379  -1.025  1.00 50.00
ATOM    626  CZ  PHE B  19       2.170  17.605  -0.788  1.00 50.00
ATOM    627  N   LEU B  20      -1.277  12.757  -2.011  1.00 50.00
ATOM    628  CA  LEU B  20      -2.387  12.630  -1.049  1.00 50.00
ATOM    629  C   LEU B  20      -2.374  11.323  -0.247  1.00 50.00
ATOM    630  O   LEU B  20      -2.607  11.327   0.965  1.00 50.00
ATOM    631  CB  LEU B  20      -3.722  12.802  -1.776  1.00 50.00
ATOM    632  CG  LEU B  20      -4.906  12.895  -0.807  1.00 50.00
ATOM    633  CD1 LEU B  20      -4.809  14.139   0.083  1.00 50.00
ATOM    634  CD2 LEU B  20      -6.213  12.902  -1.596  1.00 50.00
ATOM    635  N   TYR B  21      -2.000  10.224  -0.887  1.00 50.00
ATOM    636  CA  TYR B  21      -2.026   8.914  -0.213  1.00 50.00
ATOM    637  C   TYR B  21      -0.916   8.731   0.835  1.00 50.00
ATOM    638  O   TYR B  21      -0.987   7.827   1.673  1.00 50.00
ATOM    639  CB  TYR B  21      -2.073   7.741  -1.201  1.00 50.00
ATOM    640  CG  TYR B  21      -0.823   7.600  -2.031  1.00 50.00
ATOM    641  CD1 TYR B  21       0.384   7.196  -1.474  1.00 50.00
ATOM    642  CD2 TYR B  21      -0.797   7.814  -3.404  1.00 50.00
ATOM    643  CE1 TYR B  21       1.538   7.117  -2.205  1.00 50.00
ATOM    644  CE2 TYR B  21       0.328   7.669  -4.095  1.00 50.00
ATOM    645  CZ  TYR B  21       1.597   7.395  -3.525  1.00 50.00
ATOM    646  OH  TYR B  21       2.732   7.685  -4.154  1.00 50.00
ATOM    647  N   PHE B  22       0.142   9.524   0.743  1.00 50.00
ATOM    648  CA  PHE B  22       1.211   9.453   1.745  1.00 50.00
ATOM    649  C   PHE B  22       1.045  10.388   2.934  1.00 50.00
ATOM    650  O   PHE B  22       1.318  10.020   4.068  1.00 50.00
ATOM    651  CB  PHE B  22       2.600   9.546   1.135  1.00 50.00
ATOM    652  CG  PHE B  22       3.106  10.794   0.463  1.00 50.00
ATOM    653  CD1 PHE B  22       3.325  11.888   1.262  1.00 50.00
ATOM    654  CD2 PHE B  22       3.607  10.660  -0.810  1.00 50.00
ATOM    655  CE1 PHE B  22       4.063  12.945   0.728  1.00 50.00
ATOM    656  CE2 PHE B  22       4.363  11.717  -1.331  1.00 50.00
ATOM    657  CZ  PHE B  22       4.567  12.843  -0.551  1.00 50.00
ATOM    658  N   VAL B  23       0.450  11.529   2.621  1.00 50.00
ATOM    659  CA  VAL B  23       0.091  12.514   3.656  1.00 50.00
ATOM    660  C   VAL B  23      -0.977  11.954   4.606  1.00 50.00
ATOM    661  O   VAL B  23      -0.919  12.190   5.807  1.00 50.00
ATOM    662  CB  VAL B  23      -0.292  13.854   3.004  1.00 50.00
ATOM    663  CG1 VAL B  23      -1.586  13.831   2.192  1.00 50.00
ATOM    664  CG2 VAL B  23      -0.366  14.954   4.061  1.00 50.00
ATOM    665  N   ILE B  24      -1.896  11.149   4.066  1.00 50.00
ATOM    666  CA  ILE B  24      -2.966  10.519   4.862  1.00 50.00
ATOM    667  C   ILE B  24      -2.429   9.453   5.837  1.00 50.00
ATOM    668  O   ILE B  24      -2.778   9.472   7.016  1.00 50.00
ATOM    669  CB  ILE B  24      -4.060   9.912   3.975  1.00 50.00
ATOM    670  CG1 ILE B  24      -3.389   8.956   3.004  1.00 50.00
ATOM    671  CG2 ILE B  24      -4.835  10.989   3.208  1.00 50.00
ATOM    672  CD1 ILE B  24      -4.312   7.927   2.414  1.00 50.00
ATOM    673  N   PHE B  25      -1.513   8.610   5.364  1.00 50.00
ATOM    674  CA  PHE B  25      -0.846   7.591   6.203  1.00 50.00
ATOM    675  C   PHE B  25      -0.044   8.281   7.306  1.00 50.00
ATOM    676  O   PHE B  25      -0.237   8.008   8.492  1.00 50.00
ATOM    677  CB  PHE B  25       0.137   6.748   5.385  1.00 50.00
ATOM    678  CG  PHE B  25      -0.490   5.674   4.488  1.00 50.00
ATOM    679  CD1 PHE B  25      -1.698   5.866   3.843  1.00 50.00
ATOM    680  CD2 PHE B  25       0.192   4.480   4.322  1.00 50.00
ATOM    681  CE1 PHE B  25      -2.236   4.878   3.024  1.00 50.00
ATOM    682  CE2 PHE B  25      -0.340   3.484   3.510  1.00 50.00
ATOM    683  CZ  PHE B  25      -1.556   3.687   2.862  1.00 50.00
ATOM    684  N   PHE B  26       0.617   9.345   6.879  1.00 50.00
ATOM    685  CA  PHE B  26       1.502  10.161   7.717  1.00 50.00
ATOM    686  C   PHE B  26       0.753  10.840   8.873  1.00 50.00
ATOM    687  O   PHE B  26       1.094  10.644  10.033  1.00 50.00
ATOM    688  CB  PHE B  26       2.172  11.188   6.806  1.00 50.00
ATOM    689  CG  PHE B  26       3.393  11.874   7.424  1.00 50.00
ATOM    690  CD1 PHE B  26       4.169  11.232   8.377  1.00 50.00
ATOM    691  CD2 PHE B  26       3.828  13.062   6.851  1.00 50.00
ATOM    692  CE1 PHE B  26       5.399  11.769   8.752  1.00 50.00
ATOM    693  CE2 PHE B  26       5.059  13.595   7.221  1.00 50.00
ATOM    694  CZ  PHE B  26       5.841  12.944   8.168  1.00 50.00
ATOM    695  N   VAL B  27      -0.371  11.474   8.527  1.00 50.00
ATOM    696  CA  VAL B  27      -1.226  12.173   9.505  1.00 50.00
ATOM    697  C   VAL B  27      -1.935  11.196  10.462  1.00 50.00
ATOM    698  O   VAL B  27      -1.968  11.427  11.671  1.00 50.00
ATOM    699  CB  VAL B  27      -2.212  13.113   8.781  1.00 50.00
ATOM    700  CG1 VAL B  27      -3.215  12.364   7.908  1.00 50.00
ATOM    701  CG2 VAL B  27      -2.963  14.022   9.757  1.00 50.00
ATOM    702  N   ALA B  28      -2.448  10.103   9.902  1.00 50.00
ATOM    703  CA  ALA B  28      -3.186   9.079  10.661  1.00 50.00
ATOM    704  C   ALA B  28      -2.277   8.367  11.675  1.00 50.00
ATOM    705  O   ALA B  28      -2.641   8.223  12.841  1.00 50.00
ATOM    706  CB  ALA B  28      -3.797   8.075   9.682  1.00 50.00
ATOM    707  N   ALA B  29      -1.045   8.095  11.246  1.00 50.00
ATOM    708  CA  ALA B  29      -0.021   7.431  12.076  1.00 50.00
ATOM    709  C   ALA B  29       0.475   8.325  13.221  1.00 50.00
ATOM    710  O   ALA B  29       0.523   7.898  14.378  1.00 50.00
ATOM    711  CB  ALA B  29       1.164   7.014  11.201  1.00 50.00
ATOM    712  N   TRP B  30       0.698   9.593  12.897  1.00 50.00
ATOM    713  CA  TRP B  30       1.189  10.599  13.856  1.00 50.00
ATOM    714  C   TRP B  30       0.163  10.945  14.949  1.00 50.00
ATOM    715  O   TRP B  30       0.507  11.126  16.121  1.00 50.00
ATOM    716  CB  TRP B  30       1.623  11.848  13.084  1.00 50.00
ATOM    717  CG  TRP B  30       2.307  12.919  13.940  1.00 50.00
ATOM    718  CD1 TRP B  30       2.359  14.210  13.621  1.00 50.00
ATOM    719  CD2 TRP B  30       3.066  12.750  15.097  1.00 50.00
ATOM    720  NE1 TRP B  30       3.113  14.858  14.502  1.00 50.00
ATOM    721  CE2 TRP B  30       3.553  14.006  15.424  1.00 50.00
ATOM    722  CE3 TRP B  30       3.403  11.655  15.884  1.00 50.00
ATOM    723  CZ2 TRP B  30       4.372  14.168  16.532  1.00 50.00
ATOM    724  CZ3 TRP B  30       4.215  11.811  16.996  1.00 50.00
ATOM    725  CH2 TRP B  30       4.704  13.068  17.315  1.00 50.00
ATOM    726  N   TYR B  31      -1.105  10.840  14.574  1.00 50.00
ATOM    727  CA  TYR B  31      -2.247  11.159  15.447  1.00 50.00
ATOM    728  C   TYR B  31      -2.331  10.298  16.722  1.00 50.00
ATOM    729  O   TYR B  31      -2.780  10.762  17.760  1.00 50.00
ATOM    730  CB  TYR B  31      -3.538  11.024  14.637  1.00 50.00
ATOM    731  CG  TYR B  31      -4.745  11.474  15.461  1.00 50.00
ATOM    732  CD1 TYR B  31      -4.972  12.828  15.665  1.00 50.00
ATOM    733  CD2 TYR B  31      -5.616  10.532  15.988  1.00 50.00
ATOM    734  CE1 TYR B  31      -6.069  13.265  16.359  1.00 50.00
ATOM    735  CE2 TYR B  31      -6.751  10.985  16.698  1.00 50.00
ATOM    736  CZ  TYR B  31      -6.993  12.298  16.859  1.00 50.00
ATOM    737  OH  TYR B  31      -8.222  12.743  17.241  1.00 50.00
ATOM    738  N   ILE B  32      -1.808   9.066  16.626  1.00 50.00
ATOM    739  CA  ILE B  32      -1.919   8.050  17.693  1.00 50.00
ATOM    740  C   ILE B  32      -1.227   8.470  19.010  1.00 50.00
ATOM    741  O   ILE B  32      -1.602   8.031  20.091  1.00 50.00
ATOM    742  CB  ILE B  32      -1.416   6.682  17.176  1.00 50.00
ATOM    743  CG1 ILE B  32      -2.112   6.320  15.849  1.00 50.00
ATOM    744  CG2 ILE B  32      -1.674   5.581  18.219  1.00 50.00
ATOM    745  CD1 ILE B  32      -1.547   5.084  15.134  1.00 50.00
ATOM    746  N   LYS B  33      -0.225   9.346  18.903  1.00 50.00
ATOM    747  CA  LYS B  33       0.527   9.852  20.065  1.00 50.00
ATOM    748  C   LYS B  33       0.381  11.382  20.205  1.00 50.00
ATOM    749  O   LYS B  33       1.208  12.044  20.836  1.00 50.00
ATOM    750  CB  LYS B  33       2.009   9.494  19.888  1.00 50.00
ATOM    751  CG  LYS B  33       2.313   7.996  19.808  1.00 50.00
ATOM    752  CD  LYS B  33       2.072   7.220  21.102  1.00 50.00
ATOM    753  CE  LYS B  33       2.640   5.810  20.943  1.00 50.00
ATOM    754  NZ  LYS B  33       2.435   5.004  22.153  1.00 50.00
ATOM    755  N   GLY B  34      -0.808  11.874  19.826  1.00 50.00
ATOM    756  CA  GLY B  34      -1.050  13.321  19.619  1.00 50.00
ATOM    757  C   GLY B  34      -0.675  14.236  20.794  1.00 50.00
ATOM    758  O   GLY B  34      -0.044  15.278  20.603  1.00 50.00
ATOM    759  N   ARG B  35      -0.963  13.779  22.012  1.00 50.00
ATOM    760  CA  ARG B  35      -0.761  14.598  23.219  1.00 50.00
ATOM    761  C   ARG B  35       0.234  13.990  24.238  1.00 50.00
ATOM    762  O   ARG B  35       0.303  14.383  25.390  1.00 50.00
ATOM    763  CB  ARG B  35      -2.147  14.821  23.834  1.00 50.00
ATOM    764  CG  ARG B  35      -2.160  15.968  24.849  1.00 50.00
ATOM    765  CD  ARG B  35      -3.516  16.099  25.538  1.00 50.00
ATOM    766  NE  ARG B  35      -3.831  14.881  26.304  1.00 50.00
ATOM    767  CZ  ARG B  35      -4.893  14.714  27.100  1.00 50.00
ATOM    768  NH1 ARG B  35      -5.795  15.670  27.253  1.00 50.00
ATOM    769  NH2 ARG B  35      -5.013  13.599  27.803  1.00 50.00
ATOM    770  N   VAL B  36       1.099  13.093  23.744  1.00 50.00
ATOM    771  CA  VAL B  36       2.100  12.426  24.600  1.00 50.00
ATOM    772  C   VAL B  36       3.551  12.636  24.098  1.00 50.00
ATOM    773  O   VAL B  36       4.481  11.922  24.420  1.00 50.00
ATOM    774  CB  VAL B  36       1.710  10.937  24.738  1.00 50.00
ATOM    775  CG1 VAL B  36       1.826  10.169  23.422  1.00 50.00
ATOM    776  CG2 VAL B  36       2.474  10.218  25.854  1.00 50.00
ATOM    777  N   VAL B  37       3.704  13.693  23.296  1.00 50.00
ATOM    778  CA  VAL B  37       4.985  13.969  22.632  1.00 50.00
ATOM    779  C   VAL B  37       5.483  15.390  22.954  1.00 50.00
ATOM    780  O   VAL B  37       4.688  16.308  23.068  1.00 50.00
ATOM    781  CB  VAL B  37       4.900  13.714  21.115  1.00 50.00
ATOM    782  CG1 VAL B  37       4.677  12.224  20.830  1.00 50.00
ATOM    783  CG2 VAL B  37       3.832  14.572  20.424  1.00 50.00
ATOM    784  N   PRO B  38       6.820  15.537  23.089  1.00 50.00
ATOM    785  CA  PRO B  38       7.444  16.847  23.324  1.00 50.00
ATOM    786  C   PRO B  38       7.376  17.723  22.070  1.00 50.00
ATOM    787  O   PRO B  38       7.508  17.221  20.953  1.00 50.00
ATOM    788  CB  PRO B  38       8.887  16.504  23.708  1.00 50.00
ATOM    789  CG  PRO B  38       9.165  15.206  22.954  1.00 50.00
ATOM    790  CD  PRO B  38       7.828  14.467  23.029  1.00 50.00
ATOM    791  N   LEU B  39       7.420  19.031  22.268  1.00 50.00
ATOM    792  CA  LEU B  39       7.374  20.020  21.166  1.00 50.00
ATOM    793  C   LEU B  39       8.508  19.819  20.135  1.00 50.00
ATOM    794  O   LEU B  39       8.332  20.069  18.944  1.00 50.00
ATOM    795  CB  LEU B  39       7.389  21.432  21.767  1.00 50.00
ATOM    796  CG  LEU B  39       7.198  22.569  20.750  1.00 50.00
ATOM    797  CD1 LEU B  39       6.620  23.790  21.462  1.00 50.00
ATOM    798  CD2 LEU B  39       8.523  22.997  20.110  1.00 50.00
ATOM    799  N   ALA B  40       9.643  19.305  20.613  1.00 50.00
ATOM    800  CA  ALA B  40      10.819  19.005  19.772  1.00 50.00
ATOM    801  C   ALA B  40      10.504  18.059  18.601  1.00 50.00
ATOM    802  O   ALA B  40      10.967  18.284  17.492  1.00 50.00
ATOM    803  CB  ALA B  40      11.923  18.395  20.637  1.00 50.00
ATOM    804  N   THR B  41       9.592  17.100  18.830  1.00 50.00
ATOM    805  CA  THR B  41       9.185  16.129  17.794  1.00 50.00
ATOM    806  C   THR B  41       8.488  16.801  16.601  1.00 50.00
ATOM    807  O   THR B  41       8.807  16.502  15.455  1.00 50.00
ATOM    808  CB  THR B  41       8.253  15.035  18.336  1.00 50.00
ATOM    809  OG1 THR B  41       7.049  15.631  18.825  1.00 50.00
ATOM    810  CG2 THR B  41       8.950  14.185  19.399  1.00 50.00
ATOM    811  N   TYR B  42       7.632  17.781  16.906  1.00 50.00
ATOM    812  CA  TYR B  42       6.928  18.578  15.880  1.00 50.00
ATOM    813  C   TYR B  42       7.889  19.380  15.001  1.00 50.00
ATOM    814  O   TYR B  42       7.752  19.394  13.774  1.00 50.00
ATOM    815  CB  TYR B  42       5.907  19.517  16.530  1.00 50.00
ATOM    816  CG  TYR B  42       4.684  18.740  17.018  1.00 50.00
ATOM    817  CD1 TYR B  42       3.885  18.082  16.094  1.00 50.00
ATOM    818  CD2 TYR B  42       4.372  18.699  18.371  1.00 50.00
ATOM    819  CE1 TYR B  42       2.769  17.374  16.522  1.00 50.00
ATOM    820  CE2 TYR B  42       3.254  17.988  18.801  1.00 50.00
ATOM    821  CZ  TYR B  42       2.460  17.330  17.875  1.00 50.00
ATOM    822  OH  TYR B  42       1.350  16.653  18.266  1.00 50.00
ATOM    823  N   SER B  43       8.932  19.901  15.630  1.00 50.00
ATOM    824  CA  SER B  43      10.018  20.618  14.933  1.00 50.00
ATOM    825  C   SER B  43      10.876  19.674  14.070  1.00 50.00
ATOM    826  O   SER B  43      11.147  19.959  12.905  1.00 50.00
ATOM    827  CB  SER B  43      10.907  21.329  15.954  1.00 50.00
ATOM    828  OG  SER B  43      11.915  22.079  15.275  1.00 50.00
ATOM    829  N   LEU B  44      11.091  18.468  14.591  1.00 50.00
ATOM    830  CA  LEU B  44      12.010  17.485  13.991  1.00 50.00
ATOM    831  C   LEU B  44      11.607  17.026  12.584  1.00 50.00
ATOM    832  O   LEU B  44      12.396  17.118  11.650  1.00 50.00
ATOM    833  CB  LEU B  44      12.194  16.293  14.938  1.00 50.00
ATOM    834  CG  LEU B  44      13.311  15.347  14.474  1.00 50.00
ATOM    835  CD1 LEU B  44      14.669  16.058  14.408  1.00 50.00
ATOM    836  CD2 LEU B  44      13.390  14.143  15.411  1.00 50.00
ATOM    837  N   THR B  45      10.358  16.574  12.442  1.00 50.00
ATOM    838  CA  THR B  45       9.853  16.149  11.122  1.00 50.00
ATOM    839  C   THR B  45       9.105  17.273  10.387  1.00 50.00
ATOM    840  O   THR B  45       8.755  17.104   9.217  1.00 50.00
ATOM    841  CB  THR B  45       8.927  14.932  11.205  1.00 50.00
ATOM    842  OG1 THR B  45       7.760  15.335  11.916  1.00 50.00
ATOM    843  CG2 THR B  45       9.620  13.722  11.842  1.00 50.00
ATOM    844  N   GLY B  46       9.019  18.446  11.022  1.00 50.00
ATOM    845  CA  GLY B  46       8.398  19.649  10.420  1.00 50.00
ATOM    846  C   GLY B  46       9.107  20.048   9.120  1.00 50.00
ATOM    847  O   GLY B  46       8.464  20.417   8.129  1.00 50.00
ATOM    848  N   LEU B  47      10.417  19.836   9.099  1.00 50.00
ATOM    849  CA  LEU B  47      11.274  20.095   7.928  1.00 50.00
ATOM    850  C   LEU B  47      11.047  19.098   6.768  1.00 50.00
ATOM    851  O   LEU B  47      11.182  19.446   5.612  1.00 50.00
ATOM    852  CB  LEU B  47      12.739  20.123   8.390  1.00 50.00
ATOM    853  CG  LEU B  47      13.750  20.534   7.307  1.00 50.00
ATOM    854  CD1 LEU B  47      15.004  21.098   7.971  1.00 50.00
ATOM    855  CD2 LEU B  47      14.189  19.343   6.446  1.00 50.00
ATOM    856  N   TRP B  48      10.644  17.860   7.119  1.00 50.00
ATOM    857  CA  TRP B  48      10.532  16.748   6.157  1.00 50.00
ATOM    858  C   TRP B  48       9.695  16.993   4.899  1.00 50.00
ATOM    859  O   TRP B  48      10.063  16.503   3.834  1.00 50.00
ATOM    860  CB  TRP B  48      10.006  15.489   6.850  1.00 50.00
ATOM    861  CG  TRP B  48      11.132  14.728   7.545  1.00 50.00
ATOM    862  CD1 TRP B  48      11.927  15.165   8.517  1.00 50.00
ATOM    863  CD2 TRP B  48      11.529  13.441   7.223  1.00 50.00
ATOM    864  NE1 TRP B  48      12.807  14.215   8.833  1.00 50.00
ATOM    865  CE2 TRP B  48      12.597  13.150   8.058  1.00 50.00
ATOM    866  CE3 TRP B  48      11.122  12.545   6.247  1.00 50.00
ATOM    867  CZ2 TRP B  48      13.281  11.957   7.916  1.00 50.00
ATOM    868  CZ3 TRP B  48      11.820  11.353   6.089  1.00 50.00
ATOM    869  CH2 TRP B  48      12.902  11.073   6.910  1.00 50.00
ATOM    870  N   SER B  49       8.667  17.841   4.983  1.00 50.00
ATOM    871  CA  SER B  49       7.852  18.192   3.796  1.00 50.00
ATOM    872  C   SER B  49       8.690  18.783   2.651  1.00 50.00
ATOM    873  O   SER B  49       8.473  18.457   1.482  1.00 50.00
ATOM    874  CB  SER B  49       6.734  19.176   4.142  1.00 50.00
ATOM    875  OG  SER B  49       5.824  18.554   5.049  1.00 50.00
ATOM    876  N   PHE B  50       9.737  19.516   3.022  1.00 50.00
ATOM    877  CA  PHE B  50      10.724  20.060   2.068  1.00 50.00
ATOM    878  C   PHE B  50      11.543  18.950   1.384  1.00 50.00
ATOM    879  O   PHE B  50      11.699  18.954   0.165  1.00 50.00
ATOM    880  CB  PHE B  50      11.635  21.047   2.804  1.00 50.00
ATOM    881  CG  PHE B  50      12.628  21.731   1.867  1.00 50.00
ATOM    882  CD1 PHE B  50      12.177  22.694   0.963  1.00 50.00
ATOM    883  CD2 PHE B  50      13.984  21.472   1.983  1.00 50.00
ATOM    884  CE1 PHE B  50      13.094  23.381   0.177  1.00 50.00
ATOM    885  CE2 PHE B  50      14.896  22.171   1.215  1.00 50.00
ATOM    886  CZ  PHE B  50      14.445  23.127   0.293  1.00 50.00
ATOM    887  N   SER B  51      11.918  17.937   2.167  1.00 50.00
ATOM    888  CA  SER B  51      12.625  16.736   1.671  1.00 50.00
ATOM    889  C   SER B  51      11.793  15.952   0.639  1.00 50.00
ATOM    890  O   SER B  51      12.299  15.553  -0.404  1.00 50.00
ATOM    891  CB  SER B  51      12.984  15.814   2.840  1.00 50.00
ATOM    892  OG  SER B  51      13.726  14.690   2.364  1.00 50.00
ATOM    893  N   LEU B  52      10.479  15.907   0.875  1.00 50.00
ATOM    894  CA  LEU B  52       9.518  15.237  -0.022  1.00 50.00
ATOM    895  C   LEU B  52       9.418  15.927  -1.385  1.00 50.00
ATOM    896  O   LEU B  52       9.559  15.282  -2.425  1.00 50.00
ATOM    897  CB  LEU B  52       8.145  15.199   0.658  1.00 50.00
ATOM    898  CG  LEU B  52       7.925  13.994   1.587  1.00 50.00
ATOM    899  CD1 LEU B  52       9.061  13.724   2.580  1.00 50.00
ATOM    900  CD2 LEU B  52       6.667  14.257   2.407  1.00 50.00
ATOM    901  N   LEU B  53       9.357  17.250  -1.323  1.00 50.00
ATOM    902  CA  LEU B  53       9.294  18.106  -2.520  1.00 50.00
ATOM    903  C   LEU B  53      10.568  17.998  -3.368  1.00 50.00
ATOM    904  O   LEU B  53      10.501  17.831  -4.588  1.00 50.00
ATOM    905  CB  LEU B  53       9.059  19.551  -2.067  1.00 50.00
ATOM    906  CG  LEU B  53       8.758  20.496  -3.236  1.00 50.00
ATOM    907  CD1 LEU B  53       7.434  20.138  -3.922  1.00 50.00
ATOM    908  CD2 LEU B  53       8.735  21.939  -2.736  1.00 50.00
ATOM    909  N   LEU B  54      11.707  18.017  -2.683  1.00 50.00
ATOM    910  CA  LEU B  54      13.029  17.989  -3.324  1.00 50.00
ATOM    911  C   LEU B  54      13.403  16.658  -3.969  1.00 50.00
ATOM    912  O   LEU B  54      13.829  16.638  -5.124  1.00 50.00
ATOM    913  CB  LEU B  54      14.124  18.296  -2.310  1.00 50.00
ATOM    914  CG  LEU B  54      14.088  19.714  -1.757  1.00 50.00
ATOM    915  CD1 LEU B  54      15.238  19.775  -0.763  1.00 50.00
ATOM    916  CD2 LEU B  54      14.263  20.779  -2.846  1.00 50.00
ATOM    917  N   LEU B  55      13.209  15.584  -3.209  1.00 50.00
ATOM    918  CA  LEU B  55      13.785  14.273  -3.549  1.00 50.00
ATOM    919  C   LEU B  55      13.382  13.765  -4.936  1.00 50.00
ATOM    920  O   LEU B  55      14.172  13.087  -5.598  1.00 50.00
ATOM    921  CB  LEU B  55      13.459  13.249  -2.456  1.00 50.00
ATOM    922  CG  LEU B  55      14.317  11.980  -2.567  1.00 50.00
ATOM    923  CD1 LEU B  55      15.817  12.293  -2.492  1.00 50.00
ATOM    924  CD2 LEU B  55      13.936  11.005  -1.454  1.00 50.00
ATOM    925  N   ALA B  56      12.160  14.099  -5.332  1.00 50.00
ATOM    926  CA  ALA B  56      11.637  13.789  -6.667  1.00 50.00
ATOM    927  C   ALA B  56      10.310  14.507  -6.924  1.00 50.00
ATOM    928  O   ALA B  56       9.397  14.456  -6.102  1.00 50.00
ATOM    929  CB  ALA B  56      11.437  12.288  -6.814  1.00 50.00
ATOM    930  N   LEU B  57      10.166  15.190  -8.053  1.00 50.00
ATOM    931  CA  LEU B  57      11.161  15.413  -9.130  1.00 50.00
ATOM    932  C   LEU B  57      11.662  14.147  -9.867  1.00 50.00
ATOM    933  O   LEU B  57      12.732  13.608  -9.600  1.00 50.00
ATOM    934  CB  LEU B  57      12.309  16.325  -8.658  1.00 50.00
ATOM    935  CG  LEU B  57      13.264  16.708  -9.793  1.00 50.00
ATOM    936  CD1 LEU B  57      12.541  17.517 -10.875  1.00 50.00
ATOM    937  CD2 LEU B  57      14.451  17.486  -9.227  1.00 50.00
ATOM    938  N   PRO B  58      10.836  13.666 -10.814  1.00 50.00
ATOM    939  CA  PRO B  58      11.247  12.624 -11.767  1.00 50.00
ATOM    940  C   PRO B  58      11.864  13.297 -13.006  1.00 50.00
ATOM    941  O   PRO B  58      11.552  14.438 -13.323  1.00 50.00
ATOM    942  CB  PRO B  58       9.932  11.915 -12.101  1.00 50.00
ATOM    943  CG  PRO B  58       8.900  13.043 -12.061  1.00 50.00
ATOM    944  CD  PRO B  58       9.385  13.920 -10.905  1.00 50.00
ATOM    945  N   GLN B  59      12.685  12.532 -13.731  1.00 50.00
ATOM    946  CA  GLN B  59      13.285  13.008 -14.996  1.00 50.00
ATOM    947  C   GLN B  59      12.201  13.506 -15.966  1.00 50.00
ATOM    948  O   GLN B  59      11.124  12.945 -16.069  1.00 50.00
ATOM    949  CB  GLN B  59      14.086  11.882 -15.658  1.00 50.00
ATOM    950  CG  GLN B  59      15.342  11.504 -14.863  1.00 50.00
ATOM    951  CD  GLN B  59      16.349  12.653 -14.810  1.00 50.00
ATOM    952  OE1 GLN B  59      16.390  13.455 -13.885  1.00 50.00
ATOM    953  NE2 GLN B  59      17.157  12.764 -15.837  1.00 50.00
ATOM    954  N   GLN B  60      12.568  14.558 -16.709  1.00 50.00
ATOM    955  CA  GLN B  60      11.611  15.267 -17.573  1.00 50.00
ATOM    956  C   GLN B  60      11.761  14.850 -19.040  1.00 50.00
ATOM    957  O   GLN B  60      12.827  14.427 -19.483  1.00 50.00
ATOM    958  CB  GLN B  60      11.801  16.782 -17.436  1.00 50.00
ATOM    959  CG  GLN B  60      11.619  17.243 -15.987  1.00 50.00
ATOM    960  CD  GLN B  60      11.810  18.749 -15.857  1.00 50.00
ATOM    961  OE1 GLN B  60      12.900  19.292 -16.001  1.00 50.00
ATOM    962  NE2 GLN B  60      10.725  19.453 -15.648  1.00 50.00
ATOM    963  N   ALA B  61      10.643  14.959 -19.749  1.00 50.00
ATOM    964  CA  ALA B  61      10.551  14.623 -21.185  1.00 50.00
ATOM    965  C   ALA B  61      11.183  15.689 -22.093  1.00 50.00
ATOM    966  O   ALA B  61      11.548  15.383 -23.232  1.00 50.00
ATOM    967  CB  ALA B  61       9.084  14.417 -21.565  1.00 50.00
ATOM    968  N   TYR B  62      11.178  16.931 -21.626  1.00 50.00
ATOM    969  CA  TYR B  62      11.716  18.104 -22.356  1.00 50.00
ATOM    970  C   TYR B  62      11.014  18.325 -23.704  1.00 50.00
ATOM    971  O   TYR B  62      11.595  18.245 -24.788  1.00 50.00
ATOM    972  CB  TYR B  62      13.237  17.994 -22.531  1.00 50.00
ATOM    973  CG  TYR B  62      13.954  18.079 -21.188  1.00 50.00
ATOM    974  CD1 TYR B  62      14.220  19.329 -20.655  1.00 50.00
ATOM    975  CD2 TYR B  62      14.296  16.925 -20.497  1.00 50.00
ATOM    976  CE1 TYR B  62      14.830  19.432 -19.414  1.00 50.00
ATOM    977  CE2 TYR B  62      14.908  17.025 -19.253  1.00 50.00
ATOM    978  CZ  TYR B  62      15.175  18.280 -18.721  1.00 50.00
ATOM    979  OH  TYR B  62      15.826  18.393 -17.536  1.00 50.00
ATOM    980  N   ALA B  63       9.721  18.598 -23.598  1.00 50.00
ATOM    981  CA  ALA B  63       8.889  18.972 -24.759  1.00 50.00
ATOM    982  C   ALA B  63       8.587  20.482 -24.746  1.00 50.00
ATOM    983  O   ALA B  63       8.551  21.070 -25.846  1.00 50.00
ATOM    984  CB  ALA B  63       7.589  18.165 -24.732  1.00 50.00
ATOM    985  OXT ALA B  64       8.434  21.012 -23.620  1.00 99.99
TER     986      ALA B  64                                        
ATOM    987  N   ALA C   1      -8.559  11.036 -27.717  1.00 50.00
ATOM    988  CA  ALA C   1      -9.109   9.714 -28.105  1.00 50.00
ATOM    989  C   ALA C   1      -9.367   8.764 -26.919  1.00 50.00
ATOM    990  O   ALA C   1     -10.298   7.949 -26.937  1.00 50.00
ATOM    991  CB  ALA C   1      -8.148   9.046 -29.091  1.00 50.00
ATOM    992  N   LEU C   2      -8.619   8.969 -25.842  1.00 50.00
ATOM    993  CA  LEU C   2      -8.650   8.095 -24.656  1.00 50.00
ATOM    994  C   LEU C   2      -9.238   8.763 -23.401  1.00 50.00
ATOM    995  O   LEU C   2      -9.082   8.288 -22.289  1.00 50.00
ATOM    996  CB  LEU C   2      -7.226   7.608 -24.358  1.00 50.00
ATOM    997  CG  LEU C   2      -6.585   6.830 -25.514  1.00 50.00
ATOM    998  CD1 LEU C   2      -5.135   6.506 -25.155  1.00 50.00
ATOM    999  CD2 LEU C   2      -7.353   5.543 -25.836  1.00 50.00
ATOM   1000  N   GLU C   3     -10.091   9.768 -23.643  1.00 50.00
ATOM   1001  CA  GLU C   3     -10.750  10.517 -22.551  1.00 50.00
ATOM   1002  C   GLU C   3     -11.719   9.633 -21.759  1.00 50.00
ATOM   1003  O   GLU C   3     -11.764   9.735 -20.529  1.00 50.00
ATOM   1004  CB  GLU C   3     -11.493  11.761 -23.055  1.00 50.00
ATOM   1005  CG  GLU C   3     -10.549  12.827 -23.632  1.00 50.00
ATOM   1006  CD  GLU C   3      -9.879  12.399 -24.942  1.00 50.00
ATOM   1007  OE1 GLU C   3     -10.531  11.654 -25.710  1.00 50.00
ATOM   1008  OE2 GLU C   3      -8.663  12.646 -25.075  1.00 50.00
ATOM   1009  N   LYS C   4     -12.309   8.659 -22.440  1.00 50.00
ATOM   1010  CA  LYS C   4     -13.176   7.638 -21.812  1.00 50.00
ATOM   1011  C   LYS C   4     -12.416   6.841 -20.738  1.00 50.00
ATOM   1012  O   LYS C   4     -12.963   6.475 -19.694  1.00 50.00
ATOM   1013  CB  LYS C   4     -13.713   6.682 -22.884  1.00 50.00
ATOM   1014  CG  LYS C   4     -14.696   5.641 -22.330  1.00 50.00
ATOM   1015  CD  LYS C   4     -15.972   6.292 -21.786  1.00 50.00
ATOM   1016  CE  LYS C   4     -16.934   5.272 -21.173  1.00 50.00
ATOM   1017  NZ  LYS C   4     -16.377   4.627 -19.974  1.00 50.00
ATOM   1018  N   LEU C   5     -11.151   6.581 -21.005  1.00 50.00
ATOM   1019  CA  LEU C   5     -10.290   5.875 -20.044  1.00 50.00
ATOM   1020  C   LEU C   5      -9.845   6.782 -18.902  1.00 50.00
ATOM   1021  O   LEU C   5     -10.152   6.450 -17.757  1.00 50.00
ATOM   1022  CB  LEU C   5      -9.110   5.210 -20.746  1.00 50.00
ATOM   1023  CG  LEU C   5      -9.578   4.166 -21.770  1.00 50.00
ATOM   1024  CD1 LEU C   5      -8.355   3.508 -22.404  1.00 50.00
ATOM   1025  CD2 LEU C   5     -10.499   3.100 -21.159  1.00 50.00
ATOM   1026  N   VAL C   6      -9.534   8.022 -19.228  1.00 50.00
ATOM   1027  CA  VAL C   6      -9.146   9.051 -18.235  1.00 50.00
ATOM   1028  C   VAL C   6     -10.278   9.280 -17.209  1.00 50.00
ATOM   1029  O   VAL C   6     -10.042   9.317 -16.012  1.00 50.00
ATOM   1030  CB  VAL C   6      -8.756  10.368 -18.928  1.00 50.00
ATOM   1031  CG1 VAL C   6      -8.322  11.439 -17.919  1.00 50.00
ATOM   1032  CG2 VAL C   6      -7.617  10.159 -19.932  1.00 50.00
ATOM   1033  N   ILE C   7     -11.520   9.344 -17.714  1.00 50.00
ATOM   1034  CA  ILE C   7     -12.707   9.500 -16.849  1.00 50.00
ATOM   1035  C   ILE C   7     -12.925   8.248 -15.980  1.00 50.00
ATOM   1036  O   ILE C   7     -13.253   8.348 -14.796  1.00 50.00
ATOM   1037  CB  ILE C   7     -13.982   9.862 -17.643  1.00 50.00
ATOM   1038  CG1 ILE C   7     -14.431   8.721 -18.567  1.00 50.00
ATOM   1039  CG2 ILE C   7     -13.769  11.183 -18.397  1.00 50.00
ATOM   1040  CD1 ILE C   7     -15.781   8.898 -19.264  1.00 50.00
ATOM   1041  N   LEU C   8     -12.619   7.092 -16.555  1.00 50.00
ATOM   1042  CA  LEU C   8     -12.632   5.798 -15.853  1.00 50.00
ATOM   1043  C   LEU C   8     -11.594   5.763 -14.717  1.00 50.00
ATOM   1044  O   LEU C   8     -11.908   5.350 -13.614  1.00 50.00
ATOM   1045  CB  LEU C   8     -12.389   4.659 -16.849  1.00 50.00
ATOM   1046  CG  LEU C   8     -12.432   3.273 -16.196  1.00 50.00
ATOM   1047  CD1 LEU C   8     -13.827   2.964 -15.645  1.00 50.00
ATOM   1048  CD2 LEU C   8     -11.989   2.211 -17.201  1.00 50.00
ATOM   1049  N   HIS C   9     -10.400   6.303 -14.995  1.00 50.00
ATOM   1050  CA  HIS C   9      -9.333   6.448 -13.988  1.00 50.00
ATOM   1051  C   HIS C   9      -9.749   7.407 -12.867  1.00 50.00
ATOM   1052  O   HIS C   9      -9.576   7.083 -11.695  1.00 50.00
ATOM   1053  CB  HIS C   9      -8.034   6.962 -14.620  1.00 50.00
ATOM   1054  CG  HIS C   9      -7.414   5.967 -15.603  1.00 50.00
ATOM   1055  ND1 HIS C   9      -7.583   5.968 -16.919  1.00 50.00
ATOM   1056  CD2 HIS C   9      -6.623   4.942 -15.300  1.00 50.00
ATOM   1057  CE1 HIS C   9      -6.923   4.938 -17.434  1.00 50.00
ATOM   1058  NE2 HIS C   9      -6.319   4.311 -16.432  1.00 50.00
ATOM   1059  N   ALA C  10     -10.435   8.485 -13.246  1.00 50.00
ATOM   1060  CA  ALA C  10     -10.986   9.474 -12.300  1.00 50.00
ATOM   1061  C   ALA C  10     -12.039   8.837 -11.379  1.00 50.00
ATOM   1062  O   ALA C  10     -11.919   8.928 -10.157  1.00 50.00
ATOM   1063  CB  ALA C  10     -11.608  10.643 -13.068  1.00 50.00
ATOM   1064  N   ALA C  11     -12.899   8.023 -11.984  1.00 50.00
ATOM   1065  CA  ALA C  11     -13.921   7.239 -11.263  1.00 50.00
ATOM   1066  C   ALA C  11     -13.242   6.212 -10.361  1.00 50.00
ATOM   1067  O   ALA C  11     -13.516   6.246  -9.153  1.00 50.00
ATOM   1068  CB  ALA C  11     -14.853   6.525 -12.244  1.00 50.00
ATOM   1069  N   SER C  12     -12.213   5.561 -10.822  1.00 50.00
ATOM   1070  CA  SER C  12     -11.430   4.546 -10.078  1.00 50.00
ATOM   1071  C   SER C  12     -10.726   5.137  -8.836  1.00 50.00
ATOM   1072  O   SER C  12     -10.961   4.707  -7.715  1.00 50.00
ATOM   1073  CB  SER C  12     -10.411   3.921 -11.025  1.00 50.00
ATOM   1074  OG  SER C  12      -9.594   2.967 -10.350  1.00 50.00
ATOM   1075  N   ALA C  13      -9.978   6.220  -9.085  1.00 50.00
ATOM   1076  CA  ALA C  13      -9.201   6.934  -8.052  1.00 50.00
ATOM   1077  C   ALA C  13     -10.088   7.593  -6.987  1.00 50.00
ATOM   1078  O   ALA C  13      -9.820   7.465  -5.794  1.00 50.00
ATOM   1079  CB  ALA C  13      -8.320   7.996  -8.717  1.00 50.00
ATOM   1080  N   ALA C  14     -11.229   8.125  -7.422  1.00 50.00
ATOM   1081  CA  ALA C  14     -12.198   8.768  -6.517  1.00 50.00
ATOM   1082  C   ALA C  14     -13.314   7.804  -6.063  1.00 50.00
ATOM   1083  O   ALA C  14     -14.324   8.217  -5.501  1.00 50.00
ATOM   1084  CB  ALA C  14     -12.780   9.994  -7.228  1.00 50.00
ATOM   1085  N   SER C  15     -13.065   6.507  -6.244  1.00 50.00
ATOM   1086  CA  SER C  15     -14.000   5.433  -5.848  1.00 50.00
ATOM   1087  C   SER C  15     -13.250   4.399  -4.949  1.00 50.00
ATOM   1088  O   SER C  15     -12.412   4.725  -4.174  1.00 50.00
ATOM   1089  CB  SER C  15     -14.688   4.851  -7.086  1.00 50.00
ATOM   1090  OG  SER C  15     -15.580   3.761  -6.832  1.00 50.00
ATOM   1091  N   CYS C  16     -13.588   3.121  -5.228  1.00 50.00
ATOM   1092  CA  CYS C  16     -13.164   1.945  -4.445  1.00 50.00
ATOM   1093  C   CYS C  16     -11.659   1.736  -4.397  1.00 50.00
ATOM   1094  O   CYS C  16     -11.138   1.408  -3.319  1.00 50.00
ATOM   1095  CB  CYS C  16     -13.871   0.713  -5.029  1.00 50.00
ATOM   1096  SG  CYS C  16     -13.527   0.419  -6.803  1.00 50.00
ATOM   1097  N   ASN C  17     -10.957   2.046  -5.481  1.00 50.00
ATOM   1098  CA  ASN C  17      -9.503   1.819  -5.553  1.00 50.00
ATOM   1099  C   ASN C  17      -8.671   2.831  -4.757  1.00 50.00
ATOM   1100  O   ASN C  17      -7.656   2.451  -4.158  1.00 50.00
ATOM   1101  CB  ASN C  17      -9.003   1.766  -6.997  1.00 50.00
ATOM   1102  CG  ASN C  17      -9.457   0.501  -7.734  1.00 50.00
ATOM   1103  OD1 ASN C  17      -9.956  -0.476  -7.200  1.00 50.00
ATOM   1104  ND2 ASN C  17      -9.331   0.543  -9.036  1.00 50.00
ATOM   1105  N   GLY C  18      -9.143   4.069  -4.723  1.00 50.00
ATOM   1106  CA  GLY C  18      -8.396   5.187  -4.112  1.00 50.00
ATOM   1107  C   GLY C  18      -9.032   5.672  -2.808  1.00 50.00
ATOM   1108  O   GLY C  18      -8.635   5.270  -1.720  1.00 50.00
ATOM   1109  N   PHE C  19     -10.111   6.437  -2.971  1.00 50.00
ATOM   1110  CA  PHE C  19     -10.787   7.127  -1.858  1.00 50.00
ATOM   1111  C   PHE C  19     -11.164   6.196  -0.690  1.00 50.00
ATOM   1112  O   PHE C  19     -10.684   6.358   0.422  1.00 50.00
ATOM   1113  CB  PHE C  19     -12.015   7.868  -2.399  1.00 50.00
ATOM   1114  CG  PHE C  19     -12.684   8.699  -1.302  1.00 50.00
ATOM   1115  CD1 PHE C  19     -12.176   9.954  -0.986  1.00 50.00
ATOM   1116  CD2 PHE C  19     -13.776   8.199  -0.609  1.00 50.00
ATOM   1117  CE1 PHE C  19     -12.768  10.707   0.022  1.00 50.00
ATOM   1118  CE2 PHE C  19     -14.363   8.952   0.398  1.00 50.00
ATOM   1119  CZ  PHE C  19     -13.860  10.211   0.711  1.00 50.00
ATOM   1120  N   LEU C  20     -11.891   5.120  -1.029  1.00 50.00
ATOM   1121  CA  LEU C  20     -12.338   4.126  -0.037  1.00 50.00
ATOM   1122  C   LEU C  20     -11.173   3.347   0.590  1.00 50.00
ATOM   1123  O   LEU C  20     -11.127   3.156   1.804  1.00 50.00
ATOM   1124  CB  LEU C  20     -13.335   3.137  -0.653  1.00 50.00
ATOM   1125  CG  LEU C  20     -14.744   3.708  -0.868  1.00 50.00
ATOM   1126  CD1 LEU C  20     -14.813   4.777  -1.959  1.00 50.00
ATOM   1127  CD2 LEU C  20     -15.689   2.570  -1.241  1.00 50.00
ATOM   1128  N   TYR C  21     -10.172   3.059  -0.228  1.00 50.00
ATOM   1129  CA  TYR C  21      -8.973   2.322   0.214  1.00 50.00
ATOM   1130  C   TYR C  21      -8.062   3.120   1.151  1.00 50.00
ATOM   1131  O   TYR C  21      -7.234   2.549   1.854  1.00 50.00
ATOM   1132  CB  TYR C  21      -8.180   1.813  -0.994  1.00 50.00
ATOM   1133  CG  TYR C  21      -6.907   1.073  -0.561  1.00 50.00
ATOM   1134  CD1 TYR C  21      -6.984  -0.218  -0.088  1.00 50.00
ATOM   1135  CD2 TYR C  21      -5.693   1.752  -0.489  1.00 50.00
ATOM   1136  CE1 TYR C  21      -5.892  -0.864   0.465  1.00 50.00
ATOM   1137  CE2 TYR C  21      -4.586   1.114   0.058  1.00 50.00
ATOM   1138  CZ  TYR C  21      -4.682  -0.172   0.539  1.00 50.00
ATOM   1139  OH  TYR C  21      -3.628  -0.708   1.200  1.00 50.00
ATOM   1140  N   PHE C  22      -8.128   4.441   1.121  1.00 50.00
ATOM   1141  CA  PHE C  22      -7.199   5.216   1.937  1.00 50.00
ATOM   1142  C   PHE C  22      -7.859   5.809   3.189  1.00 50.00
ATOM   1143  O   PHE C  22      -7.231   5.997   4.222  1.00 50.00
ATOM   1144  CB  PHE C  22      -6.527   6.205   1.001  1.00 50.00
ATOM   1145  CG  PHE C  22      -7.248   7.504   0.645  1.00 50.00
ATOM   1146  CD1 PHE C  22      -7.711   8.429   1.580  1.00 50.00
ATOM   1147  CD2 PHE C  22      -7.215   7.836  -0.697  1.00 50.00
ATOM   1148  CE1 PHE C  22      -8.161   9.673   1.150  1.00 50.00
ATOM   1149  CE2 PHE C  22      -7.648   9.077  -1.123  1.00 50.00
ATOM   1150  CZ  PHE C  22      -8.132   9.997  -0.195  1.00 50.00
ATOM   1151  N   VAL C  23      -9.178   5.990   3.078  1.00 50.00
ATOM   1152  CA  VAL C  23     -10.012   6.348   4.236  1.00 50.00
ATOM   1153  C   VAL C  23      -9.982   5.237   5.295  1.00 50.00
ATOM   1154  O   VAL C  23     -10.015   5.540   6.483  1.00 50.00
ATOM   1155  CB  VAL C  23     -11.441   6.718   3.799  1.00 50.00
ATOM   1156  CG1 VAL C  23     -12.253   5.547   3.245  1.00 50.00
ATOM   1157  CG2 VAL C  23     -12.190   7.398   4.946  1.00 50.00
ATOM   1158  N   ILE C  24      -9.814   3.985   4.865  1.00 50.00
ATOM   1159  CA  ILE C  24      -9.694   2.832   5.784  1.00 50.00
ATOM   1160  C   ILE C  24      -8.482   3.000   6.724  1.00 50.00
ATOM   1161  O   ILE C  24      -8.561   2.677   7.915  1.00 50.00
ATOM   1162  CB  ILE C  24      -9.570   1.486   5.050  1.00 50.00
ATOM   1163  CG1 ILE C  24      -8.274   1.487   4.243  1.00 50.00
ATOM   1164  CG2 ILE C  24     -10.798   1.211   4.172  1.00 50.00
ATOM   1165  CD1 ILE C  24      -7.708   0.150   3.811  1.00 50.00
ATOM   1166  N   PHE C  25      -7.411   3.560   6.187  1.00 50.00
ATOM   1167  CA  PHE C  25      -6.155   3.801   6.919  1.00 50.00
ATOM   1168  C   PHE C  25      -6.387   4.916   7.945  1.00 50.00
ATOM   1169  O   PHE C  25      -6.080   4.763   9.129  1.00 50.00
ATOM   1170  CB  PHE C  25      -5.077   4.237   5.927  1.00 50.00
ATOM   1171  CG  PHE C  25      -3.685   3.883   6.442  1.00 50.00
ATOM   1172  CD1 PHE C  25      -3.093   4.598   7.479  1.00 50.00
ATOM   1173  CD2 PHE C  25      -3.001   2.842   5.831  1.00 50.00
ATOM   1174  CE1 PHE C  25      -1.813   4.265   7.901  1.00 50.00
ATOM   1175  CE2 PHE C  25      -1.722   2.512   6.253  1.00 50.00
ATOM   1176  CZ  PHE C  25      -1.126   3.224   7.288  1.00 50.00
ATOM   1177  N   PHE C  26      -7.115   5.930   7.493  1.00 50.00
ATOM   1178  CA  PHE C  26      -7.445   7.126   8.279  1.00 50.00
ATOM   1179  C   PHE C  26      -8.447   6.832   9.413  1.00 50.00
ATOM   1180  O   PHE C  26      -8.256   7.257  10.536  1.00 50.00
ATOM   1181  CB  PHE C  26      -7.986   8.184   7.318  1.00 50.00
ATOM   1182  CG  PHE C  26      -7.950   9.577   7.943  1.00 50.00
ATOM   1183  CD1 PHE C  26      -6.768  10.308   7.894  1.00 50.00
ATOM   1184  CD2 PHE C  26      -9.110  10.160   8.440  1.00 50.00
ATOM   1185  CE1 PHE C  26      -6.759  11.624   8.329  1.00 50.00
ATOM   1186  CE2 PHE C  26      -9.094  11.478   8.873  1.00 50.00
ATOM   1187  CZ  PHE C  26      -7.915  12.214   8.818  1.00 50.00
ATOM   1188  N   VAL C  27      -9.461   6.012   9.095  1.00 50.00
ATOM   1189  CA  VAL C  27     -10.516   5.618  10.051  1.00 50.00
ATOM   1190  C   VAL C  27      -9.991   4.662  11.135  1.00 50.00
ATOM   1191  O   VAL C  27     -10.321   4.804  12.315  1.00 50.00
ATOM   1192  CB  VAL C  27     -11.735   5.034   9.298  1.00 50.00
ATOM   1193  CG1 VAL C  27     -11.423   3.734   8.562  1.00 50.00
ATOM   1194  CG2 VAL C  27     -12.932   4.809  10.226  1.00 50.00
ATOM   1195  N   ALA C  28      -9.200   3.687  10.716  1.00 50.00
ATOM   1196  CA  ALA C  28      -8.695   2.633  11.608  1.00 50.00
ATOM   1197  C   ALA C  28      -7.668   3.165  12.618  1.00 50.00
ATOM   1198  O   ALA C  28      -7.736   2.837  13.803  1.00 50.00
ATOM   1199  CB  ALA C  28      -8.095   1.521  10.752  1.00 50.00
ATOM   1200  N   ALA C  29      -6.865   4.126  12.164  1.00 50.00
ATOM   1201  CA  ALA C  29      -5.744   4.676  12.948  1.00 50.00
ATOM   1202  C   ALA C  29      -6.163   5.384  14.243  1.00 50.00
ATOM   1203  O   ALA C  29      -5.702   5.005  15.321  1.00 50.00
ATOM   1204  CB  ALA C  29      -4.926   5.631  12.082  1.00 50.00
ATOM   1205  N   TRP C  30      -7.147   6.280  14.146  1.00 50.00
ATOM   1206  CA  TRP C  30      -7.601   7.050  15.322  1.00 50.00
ATOM   1207  C   TRP C  30      -8.287   6.139  16.349  1.00 50.00
ATOM   1208  O   TRP C  30      -8.078   6.294  17.555  1.00 50.00
ATOM   1209  CB  TRP C  30      -8.537   8.202  14.934  1.00 50.00
ATOM   1210  CG  TRP C  30      -9.914   7.744  14.447  1.00 50.00
ATOM   1211  CD1 TRP C  30     -10.298   7.640  13.179  1.00 50.00
ATOM   1212  CD2 TRP C  30     -11.017   7.456  15.239  1.00 50.00
ATOM   1213  NE1 TRP C  30     -11.583   7.303  13.130  1.00 50.00
ATOM   1214  CE2 TRP C  30     -12.057   7.172  14.367  1.00 50.00
ATOM   1215  CE3 TRP C  30     -11.222   7.407  16.612  1.00 50.00
ATOM   1216  CZ2 TRP C  30     -13.306   6.834  14.865  1.00 50.00
ATOM   1217  CZ3 TRP C  30     -12.472   7.069  17.113  1.00 50.00
ATOM   1218  CH2 TRP C  30     -13.514   6.783  16.238  1.00 50.00
ATOM   1219  N   TYR C  31      -8.980   5.129  15.845  1.00 50.00
ATOM   1220  CA  TYR C  31      -9.759   4.174  16.653  1.00 50.00
ATOM   1221  C   TYR C  31      -8.895   3.384  17.648  1.00 50.00
ATOM   1222  O   TYR C  31      -9.330   3.123  18.762  1.00 50.00
ATOM   1223  CB  TYR C  31     -10.499   3.223  15.719  1.00 50.00
ATOM   1224  CG  TYR C  31     -11.451   2.334  16.532  1.00 50.00
ATOM   1225  CD1 TYR C  31     -12.674   2.850  16.869  1.00 50.00
ATOM   1226  CD2 TYR C  31     -11.073   1.054  16.905  1.00 50.00
ATOM   1227  CE1 TYR C  31     -13.560   1.995  17.588  1.00 50.00
ATOM   1228  CE2 TYR C  31     -11.932   0.237  17.621  1.00 50.00
ATOM   1229  CZ  TYR C  31     -13.212   0.759  17.935  1.00 50.00
ATOM   1230  OH  TYR C  31     -14.117  -0.121  18.493  1.00 50.00
ATOM   1231  N   ILE C  32      -7.638   3.139  17.258  1.00 50.00
ATOM   1232  CA  ILE C  32      -6.657   2.422  18.101  1.00 50.00
ATOM   1233  C   ILE C  32      -6.432   3.150  19.445  1.00 50.00
ATOM   1234  O   ILE C  32      -6.258   2.525  20.481  1.00 50.00
ATOM   1235  CB  ILE C  32      -5.317   2.249  17.351  1.00 50.00
ATOM   1236  CG1 ILE C  32      -5.533   1.546  15.999  1.00 50.00
ATOM   1237  CG2 ILE C  32      -4.309   1.466  18.214  1.00 50.00
ATOM   1238  CD1 ILE C  32      -4.293   1.506  15.094  1.00 50.00
ATOM   1239  N   LYS C  33      -6.498   4.483  19.393  1.00 50.00
ATOM   1240  CA  LYS C  33      -6.233   5.348  20.554  1.00 50.00
ATOM   1241  C   LYS C  33      -7.482   6.151  20.981  1.00 50.00
ATOM   1242  O   LYS C  33      -7.495   6.770  22.046  1.00 50.00
ATOM   1243  CB  LYS C  33      -5.119   6.306  20.122  1.00 50.00
ATOM   1244  CG  LYS C  33      -4.367   6.945  21.291  1.00 50.00
ATOM   1245  CD  LYS C  33      -3.480   5.926  22.009  1.00 50.00
ATOM   1246  CE  LYS C  33      -2.647   6.603  23.097  1.00 50.00
ATOM   1247  NZ  LYS C  33      -1.716   5.645  23.705  1.00 50.00
ATOM   1248  N   GLY C  34      -8.596   5.896  20.292  1.00 50.00
ATOM   1249  CA  GLY C  34      -9.808   6.744  20.321  1.00 50.00
ATOM   1250  C   GLY C  34     -10.388   7.036  21.707  1.00 50.00
ATOM   1251  O   GLY C  34     -10.787   8.168  21.993  1.00 50.00
ATOM   1252  N   ARG C  35     -10.360   6.040  22.590  1.00 50.00
ATOM   1253  CA  ARG C  35     -10.975   6.186  23.921  1.00 50.00
ATOM   1254  C   ARG C  35     -10.251   7.137  24.898  1.00 50.00
ATOM   1255  O   ARG C  35     -10.802   7.502  25.925  1.00 50.00
ATOM   1256  CB  ARG C  35     -11.278   4.822  24.545  1.00 50.00
ATOM   1257  CG  ARG C  35     -10.053   4.034  25.019  1.00 50.00
ATOM   1258  CD  ARG C  35     -10.494   2.685  25.592  1.00 50.00
ATOM   1259  NE  ARG C  35     -11.435   2.876  26.710  1.00 50.00
ATOM   1260  CZ  ARG C  35     -11.456   2.192  27.860  1.00 50.00
ATOM   1261  NH1 ARG C  35     -10.588   1.220  28.092  1.00 50.00
ATOM   1262  NH2 ARG C  35     -12.332   2.492  28.798  1.00 50.00
ATOM   1263  N   VAL C  36      -9.028   7.550  24.528  1.00 50.00
ATOM   1264  CA  VAL C  36      -8.240   8.528  25.300  1.00 50.00
ATOM   1265  C   VAL C  36      -8.037   9.852  24.514  1.00 50.00
ATOM   1266  O   VAL C  36      -7.132  10.630  24.750  1.00 50.00
ATOM   1267  CB  VAL C  36      -6.906   7.865  25.717  1.00 50.00
ATOM   1268  CG1 VAL C  36      -5.962   7.599  24.542  1.00 50.00
ATOM   1269  CG2 VAL C  36      -6.186   8.642  26.822  1.00 50.00
ATOM   1270  N   VAL C  37      -8.999  10.118  23.622  1.00 50.00
ATOM   1271  CA  VAL C  37      -8.879  11.233  22.672  1.00 50.00
ATOM   1272  C   VAL C  37      -9.958  12.291  22.967  1.00 50.00
ATOM   1273  O   VAL C  37     -11.143  12.043  22.783  1.00 50.00
ATOM   1274  CB  VAL C  37      -8.919  10.695  21.228  1.00 50.00
ATOM   1275  CG1 VAL C  37      -8.883  11.814  20.194  1.00 50.00
ATOM   1276  CG2 VAL C  37      -7.706   9.808  20.941  1.00 50.00
ATOM   1277  N   PRO C  38      -9.517  13.466  23.465  1.00 50.00
ATOM   1278  CA  PRO C  38     -10.414  14.589  23.775  1.00 50.00
ATOM   1279  C   PRO C  38     -11.093  15.172  22.524  1.00 50.00
ATOM   1280  O   PRO C  38     -10.593  15.101  21.400  1.00 50.00
ATOM   1281  CB  PRO C  38      -9.519  15.605  24.492  1.00 50.00
ATOM   1282  CG  PRO C  38      -8.136  15.347  23.900  1.00 50.00
ATOM   1283  CD  PRO C  38      -8.111  13.829  23.718  1.00 50.00
ATOM   1284  N   LEU C  39     -12.168  15.910  22.766  1.00 50.00
ATOM   1285  CA  LEU C  39     -12.987  16.507  21.689  1.00 50.00
ATOM   1286  C   LEU C  39     -12.181  17.443  20.767  1.00 50.00
ATOM   1287  O   LEU C  39     -12.332  17.402  19.548  1.00 50.00
ATOM   1288  CB  LEU C  39     -14.184  17.228  22.327  1.00 50.00
ATOM   1289  CG  LEU C  39     -15.192  17.826  21.332  1.00 50.00
ATOM   1290  CD1 LEU C  39     -16.536  18.011  22.034  1.00 50.00
ATOM   1291  CD2 LEU C  39     -14.759  19.203  20.815  1.00 50.00
ATOM   1292  N   ALA C  40     -11.295  18.245  21.360  1.00 50.00
ATOM   1293  CA  ALA C  40     -10.491  19.240  20.618  1.00 50.00
ATOM   1294  C   ALA C  40      -9.614  18.606  19.527  1.00 50.00
ATOM   1295  O   ALA C  40      -9.611  19.051  18.382  1.00 50.00
ATOM   1296  CB  ALA C  40      -9.613  20.028  21.592  1.00 50.00
ATOM   1297  N   THR C  41      -9.025  17.457  19.856  1.00 50.00
ATOM   1298  CA  THR C  41      -8.187  16.695  18.907  1.00 50.00
ATOM   1299  C   THR C  41      -8.999  16.081  17.755  1.00 50.00
ATOM   1300  O   THR C  41      -8.523  15.996  16.623  1.00 50.00
ATOM   1301  CB  THR C  41      -7.380  15.603  19.613  1.00 50.00
ATOM   1302  OG1 THR C  41      -8.255  14.736  20.321  1.00 50.00
ATOM   1303  CG2 THR C  41      -6.360  16.184  20.595  1.00 50.00
ATOM   1304  N   TYR C  42     -10.254  15.741  18.040  1.00 50.00
ATOM   1305  CA  TYR C  42     -11.220  15.307  17.012  1.00 50.00
ATOM   1306  C   TYR C  42     -11.578  16.416  16.020  1.00 50.00
ATOM   1307  O   TYR C  42     -11.686  16.155  14.823  1.00 50.00
ATOM   1308  CB  TYR C  42     -12.490  14.747  17.651  1.00 50.00
ATOM   1309  CG  TYR C  42     -12.255  13.334  18.185  1.00 50.00
ATOM   1310  CD1 TYR C  42     -11.819  12.335  17.325  1.00 50.00
ATOM   1311  CD2 TYR C  42     -12.554  13.036  19.508  1.00 50.00
ATOM   1312  CE1 TYR C  42     -11.688  11.029  17.782  1.00 50.00
ATOM   1313  CE2 TYR C  42     -12.435  11.729  19.963  1.00 50.00
ATOM   1314  CZ  TYR C  42     -12.004  10.728  19.098  1.00 50.00
ATOM   1315  OH  TYR C  42     -11.947   9.439  19.521  1.00 50.00
ATOM   1316  N   SER C  43     -11.588  17.654  16.495  1.00 50.00
ATOM   1317  CA  SER C  43     -11.733  18.846  15.631  1.00 50.00
ATOM   1318  C   SER C  43     -10.491  19.042  14.744  1.00 50.00
ATOM   1319  O   SER C  43     -10.608  19.168  13.523  1.00 50.00
ATOM   1320  CB  SER C  43     -11.954  20.095  16.485  1.00 50.00
ATOM   1321  OG  SER C  43     -12.126  21.229  15.634  1.00 50.00
ATOM   1322  N   LEU C  44      -9.331  18.809  15.357  1.00 50.00
ATOM   1323  CA  LEU C  44      -8.012  18.886  14.695  1.00 50.00
ATOM   1324  C   LEU C  44      -7.925  17.929  13.495  1.00 50.00
ATOM   1325  O   LEU C  44      -7.457  18.307  12.421  1.00 50.00
ATOM   1326  CB  LEU C  44      -6.934  18.577  15.740  1.00 50.00
ATOM   1327  CG  LEU C  44      -5.514  18.654  15.174  1.00 50.00
ATOM   1328  CD1 LEU C  44      -4.688  19.658  15.977  1.00 50.00
ATOM   1329  CD2 LEU C  44      -4.862  17.269  15.190  1.00 50.00
ATOM   1330  N   THR C  45      -8.442  16.720  13.687  1.00 50.00
ATOM   1331  CA  THR C  45      -8.549  15.706  12.616  1.00 50.00
ATOM   1332  C   THR C  45      -9.698  15.926  11.630  1.00 50.00
ATOM   1333  O   THR C  45      -9.503  15.868  10.414  1.00 50.00
ATOM   1334  CB  THR C  45      -8.726  14.295  13.173  1.00 50.00
ATOM   1335  OG1 THR C  45      -9.695  14.261  14.228  1.00 50.00
ATOM   1336  CG2 THR C  45      -7.375  13.746  13.591  1.00 50.00
ATOM   1337  N   GLY C  46     -10.841  16.321  12.187  1.00 50.00
ATOM   1338  CA  GLY C  46     -12.139  16.332  11.483  1.00 50.00
ATOM   1339  C   GLY C  46     -12.168  17.232  10.247  1.00 50.00
ATOM   1340  O   GLY C  46     -12.637  16.818   9.185  1.00 50.00
ATOM   1341  N   LEU C  47     -11.570  18.415  10.371  1.00 50.00
ATOM   1342  CA  LEU C  47     -11.553  19.401   9.277  1.00 50.00
ATOM   1343  C   LEU C  47     -10.713  18.939   8.066  1.00 50.00
ATOM   1344  O   LEU C  47     -11.039  19.224   6.929  1.00 50.00
ATOM   1345  CB  LEU C  47     -11.071  20.755   9.818  1.00 50.00
ATOM   1346  CG  LEU C  47     -11.156  21.914   8.812  1.00 50.00
ATOM   1347  CD1 LEU C  47     -11.226  23.237   9.571  1.00 50.00
ATOM   1348  CD2 LEU C  47      -9.928  21.985   7.898  1.00 50.00
ATOM   1349  N   TRP C  48      -9.679  18.134   8.364  1.00 50.00
ATOM   1350  CA  TRP C  48      -8.644  17.761   7.388  1.00 50.00
ATOM   1351  C   TRP C  48      -9.176  17.059   6.128  1.00 50.00
ATOM   1352  O   TRP C  48      -8.690  17.325   5.030  1.00 50.00
ATOM   1353  CB  TRP C  48      -7.618  16.886   8.110  1.00 50.00
ATOM   1354  CG  TRP C  48      -6.260  16.943   7.417  1.00 50.00
ATOM   1355  CD1 TRP C  48      -5.445  17.993   7.392  1.00 50.00
ATOM   1356  CD2 TRP C  48      -5.638  15.908   6.741  1.00 50.00
ATOM   1357  NE1 TRP C  48      -4.331  17.672   6.736  1.00 50.00
ATOM   1358  CE2 TRP C  48      -4.415  16.409   6.327  1.00 50.00
ATOM   1359  CE3 TRP C  48      -6.006  14.603   6.445  1.00 50.00
ATOM   1360  CZ2 TRP C  48      -3.548  15.598   5.610  1.00 50.00
ATOM   1361  CZ3 TRP C  48      -5.144  13.799   5.714  1.00 50.00
ATOM   1362  CH2 TRP C  48      -3.913  14.296   5.297  1.00 50.00
ATOM   1363  N   SER C  49     -10.285  16.327   6.271  1.00 50.00
ATOM   1364  CA  SER C  49     -10.962  15.664   5.133  1.00 50.00
ATOM   1365  C   SER C  49     -11.454  16.653   4.063  1.00 50.00
ATOM   1366  O   SER C  49     -11.349  16.390   2.868  1.00 50.00
ATOM   1367  CB  SER C  49     -12.158  14.831   5.599  1.00 50.00
ATOM   1368  OG  SER C  49     -11.710  13.796   6.475  1.00 50.00
ATOM   1369  N   PHE C  50     -11.903  17.826   4.511  1.00 50.00
ATOM   1370  CA  PHE C  50     -12.344  18.915   3.614  1.00 50.00
ATOM   1371  C   PHE C  50     -11.193  19.514   2.795  1.00 50.00
ATOM   1372  O   PHE C  50     -11.283  19.618   1.574  1.00 50.00
ATOM   1373  CB  PHE C  50     -13.035  20.025   4.407  1.00 50.00
ATOM   1374  CG  PHE C  50     -14.354  19.537   5.005  1.00 50.00
ATOM   1375  CD1 PHE C  50     -15.507  19.574   4.228  1.00 50.00
ATOM   1376  CD2 PHE C  50     -14.405  19.091   6.317  1.00 50.00
ATOM   1377  CE1 PHE C  50     -16.718  19.165   4.777  1.00 50.00
ATOM   1378  CE2 PHE C  50     -15.614  18.680   6.862  1.00 50.00
ATOM   1379  CZ  PHE C  50     -16.773  18.721   6.086  1.00 50.00
ATOM   1380  N   SER C  51     -10.065  19.746   3.473  1.00 50.00
ATOM   1381  CA  SER C  51      -8.821  20.217   2.829  1.00 50.00
ATOM   1382  C   SER C  51      -8.299  19.182   1.821  1.00 50.00
ATOM   1383  O   SER C  51      -7.896  19.524   0.711  1.00 50.00
ATOM   1384  CB  SER C  51      -7.725  20.450   3.871  1.00 50.00
ATOM   1385  OG  SER C  51      -8.188  21.370   4.860  1.00 50.00
ATOM   1386  N   LEU C  52      -8.500  17.916   2.182  1.00 50.00
ATOM   1387  CA  LEU C  52      -8.124  16.748   1.364  1.00 50.00
ATOM   1388  C   LEU C  52      -8.828  16.753  -0.001  1.00 50.00
ATOM   1389  O   LEU C  52      -8.197  16.460  -1.017  1.00 50.00
ATOM   1390  CB  LEU C  52      -8.431  15.491   2.189  1.00 50.00
ATOM   1391  CG  LEU C  52      -8.170  14.159   1.478  1.00 50.00
ATOM   1392  CD1 LEU C  52      -7.859  13.100   2.532  1.00 50.00
ATOM   1393  CD2 LEU C  52      -9.391  13.694   0.676  1.00 50.00
ATOM   1394  N   LEU C  53     -10.103  17.141  -0.013  1.00 50.00
ATOM   1395  CA  LEU C  53     -10.895  17.241  -1.255  1.00 50.00
ATOM   1396  C   LEU C  53     -10.353  18.313  -2.208  1.00 50.00
ATOM   1397  O   LEU C  53     -10.194  18.086  -3.408  1.00 50.00
ATOM   1398  CB  LEU C  53     -12.355  17.570  -0.925  1.00 50.00
ATOM   1399  CG  LEU C  53     -13.048  16.478  -0.103  1.00 50.00
ATOM   1400  CD1 LEU C  53     -14.436  16.964   0.313  1.00 50.00
ATOM   1401  CD2 LEU C  53     -13.162  15.169  -0.892  1.00 50.00
ATOM   1402  N   LEU C  54      -9.982  19.437  -1.607  1.00 50.00
ATOM   1403  CA  LEU C  54      -9.491  20.625  -2.326  1.00 50.00
ATOM   1404  C   LEU C  54      -8.106  20.456  -2.948  1.00 50.00
ATOM   1405  O   LEU C  54      -7.817  21.088  -3.965  1.00 50.00
ATOM   1406  CB  LEU C  54      -9.497  21.832  -1.386  1.00 50.00
ATOM   1407  CG  LEU C  54     -10.903  22.139  -0.857  1.00 50.00
ATOM   1408  CD1 LEU C  54     -10.826  23.272   0.164  1.00 50.00
ATOM   1409  CD2 LEU C  54     -11.874  22.503  -1.987  1.00 50.00
ATOM   1410  N   LEU C  55      -7.300  19.579  -2.355  1.00 50.00
ATOM   1411  CA  LEU C  55      -5.921  19.328  -2.814  1.00 50.00
ATOM   1412  C   LEU C  55      -5.898  18.962  -4.307  1.00 50.00
ATOM   1413  O   LEU C  55      -4.997  19.391  -5.027  1.00 50.00
ATOM   1414  CB  LEU C  55      -5.280  18.236  -1.946  1.00 50.00
ATOM   1415  CG  LEU C  55      -3.799  17.979  -2.268  1.00 50.00
ATOM   1416  CD1 LEU C  55      -3.090  17.471  -1.016  1.00 50.00
ATOM   1417  CD2 LEU C  55      -3.628  16.922  -3.366  1.00 50.00
ATOM   1418  N   ALA C  56      -6.870  18.147  -4.712  1.00 50.00
ATOM   1419  CA  ALA C  56      -7.047  17.734  -6.110  1.00 50.00
ATOM   1420  C   ALA C  56      -8.343  16.937  -6.293  1.00 50.00
ATOM   1421  O   ALA C  56      -8.654  16.043  -5.516  1.00 50.00
ATOM   1422  CB  ALA C  56      -5.856  16.910  -6.589  1.00 50.00
ATOM   1423  N   LEU C  57      -9.135  17.258  -7.319  1.00 50.00
ATOM   1424  CA  LEU C  57      -8.948  18.322  -8.336  1.00 50.00
ATOM   1425  C   LEU C  57      -7.698  18.162  -9.235  1.00 50.00
ATOM   1426  O   LEU C  57      -6.711  18.878  -9.105  1.00 50.00
ATOM   1427  CB  LEU C  57      -9.025  19.738  -7.730  1.00 50.00
ATOM   1428  CG  LEU C  57     -10.284  19.965  -6.887  1.00 50.00
ATOM   1429  CD1 LEU C  57     -10.240  21.367  -6.283  1.00 50.00
ATOM   1430  CD2 LEU C  57     -11.555  19.780  -7.721  1.00 50.00
ATOM   1431  N   PRO C  58      -7.734  17.146 -10.118  1.00 50.00
ATOM   1432  CA  PRO C  58      -6.690  16.945 -11.137  1.00 50.00
ATOM   1433  C   PRO C  58      -6.945  17.877 -12.333  1.00 50.00
ATOM   1434  O   PRO C  58      -8.053  18.358 -12.541  1.00 50.00
ATOM   1435  CB  PRO C  58      -6.832  15.468 -11.511  1.00 50.00
ATOM   1436  CG  PRO C  58      -8.334  15.214 -11.384  1.00 50.00
ATOM   1437  CD  PRO C  58      -8.726  16.055 -10.169  1.00 50.00
ATOM   1438  N   GLN C  59      -5.905  18.050 -13.151  1.00 50.00
ATOM   1439  CA  GLN C  59      -5.988  18.873 -14.373  1.00 50.00
ATOM   1440  C   GLN C  59      -7.019  18.312 -15.367  1.00 50.00
ATOM   1441  O   GLN C  59      -7.040  17.132 -15.674  1.00 50.00
ATOM   1442  CB  GLN C  59      -4.617  18.945 -15.054  1.00 50.00
ATOM   1443  CG  GLN C  59      -3.575  19.690 -14.212  1.00 50.00
ATOM   1444  CD  GLN C  59      -3.963  21.153 -13.997  1.00 50.00
ATOM   1445  OE1 GLN C  59      -4.563  21.539 -13.000  1.00 50.00
ATOM   1446  NE2 GLN C  59      -3.644  21.986 -14.957  1.00 50.00
ATOM   1447  N   GLN C  60      -7.862  19.232 -15.855  1.00 50.00
ATOM   1448  CA  GLN C  60      -8.925  18.896 -16.818  1.00 50.00
ATOM   1449  C   GLN C  60      -8.374  18.752 -18.243  1.00 50.00
ATOM   1450  O   GLN C  60      -7.370  19.356 -18.614  1.00 50.00
ATOM   1451  CB  GLN C  60     -10.018  19.969 -16.801  1.00 50.00
ATOM   1452  CG  GLN C  60     -10.654  20.125 -15.417  1.00 50.00
ATOM   1453  CD  GLN C  60     -11.760  21.175 -15.441  1.00 50.00
ATOM   1454  OE1 GLN C  60     -11.531  22.378 -15.504  1.00 50.00
ATOM   1455  NE2 GLN C  60     -12.991  20.725 -15.460  1.00 50.00
ATOM   1456  N   ALA C  61      -9.087  17.944 -19.021  1.00 50.00
ATOM   1457  CA  ALA C  61      -8.775  17.716 -20.446  1.00 50.00
ATOM   1458  C   ALA C  61      -9.553  18.670 -21.366  1.00 50.00
ATOM   1459  O   ALA C  61      -9.120  18.923 -22.494  1.00 50.00
ATOM   1460  CB  ALA C  61      -9.084  16.264 -20.820  1.00 50.00
ATOM   1461  N   TYR C  62     -10.719  19.103 -20.901  1.00 50.00
ATOM   1462  CA  TYR C  62     -11.630  20.037 -21.615  1.00 50.00
ATOM   1463  C   TYR C  62     -12.282  19.397 -22.850  1.00 50.00
ATOM   1464  O   TYR C  62     -12.619  20.068 -23.832  1.00 50.00
ATOM   1465  CB  TYR C  62     -10.901  21.336 -22.001  1.00 50.00
ATOM   1466  CG  TYR C  62     -10.235  22.003 -20.798  1.00 50.00
ATOM   1467  CD1 TYR C  62     -11.025  22.417 -19.740  1.00 50.00
ATOM   1468  CD2 TYR C  62      -8.852  22.133 -20.743  1.00 50.00
ATOM   1469  CE1 TYR C  62     -10.435  22.966 -18.610  1.00 50.00
ATOM   1470  CE2 TYR C  62      -8.259  22.681 -19.612  1.00 50.00
ATOM   1471  CZ  TYR C  62      -9.055  23.095 -18.552  1.00 50.00
ATOM   1472  OH  TYR C  62      -8.482  23.612 -17.436  1.00 50.00
ATOM   1473  N   ALA C  63     -12.505  18.094 -22.777  1.00 50.00
ATOM   1474  CA  ALA C  63     -13.226  17.354 -23.835  1.00 50.00
ATOM   1475  C   ALA C  63     -14.749  17.561 -23.721  1.00 50.00
ATOM   1476  O   ALA C  63     -15.390  17.678 -24.786  1.00 50.00
ATOM   1477  CB  ALA C  63     -12.874  15.869 -23.755  1.00 50.00
ATOM   1478  OXT ALA C  64     -15.228  17.580 -22.563  1.00 99.99
TER    1479      ALA C  64                                        
ATOM   1480  N   ALA D   1     -15.505  -1.395 -26.519  1.00 50.00
ATOM   1481  CA  ALA D   1     -14.410  -2.351 -26.820  1.00 50.00
ATOM   1482  C   ALA D   1     -13.834  -3.043 -25.571  1.00 50.00
ATOM   1483  O   ALA D   1     -13.473  -4.227 -25.596  1.00 50.00
ATOM   1484  CB  ALA D   1     -13.290  -1.607 -27.551  1.00 50.00
ATOM   1485  N   LEU D   2     -13.871  -2.331 -24.449  1.00 50.00
ATOM   1486  CA  LEU D   2     -13.305  -2.789 -23.180  1.00 50.00
ATOM   1487  C   LEU D   2     -14.346  -2.983 -22.044  1.00 50.00
ATOM   1488  O   LEU D   2     -14.032  -3.085 -20.911  1.00 50.00
ATOM   1489  CB  LEU D   2     -12.255  -1.778 -22.694  1.00 50.00
ATOM   1490  CG  LEU D   2     -11.126  -1.521 -23.701  1.00 50.00
ATOM   1491  CD1 LEU D   2     -10.196  -0.447 -23.138  1.00 50.00
ATOM   1492  CD2 LEU D   2     -10.337  -2.794 -24.025  1.00 50.00
ATOM   1493  N   GLU D   3     -15.608  -3.242 -22.505  1.00 50.00
ATOM   1494  CA  GLU D   3     -16.737  -3.420 -21.565  1.00 50.00
ATOM   1495  C   GLU D   3     -16.495  -4.594 -20.615  1.00 50.00
ATOM   1496  O   GLU D   3     -16.567  -4.428 -19.392  1.00 50.00
ATOM   1497  CB  GLU D   3     -18.076  -3.647 -22.296  1.00 50.00
ATOM   1498  CG  GLU D   3     -18.495  -2.484 -23.205  1.00 50.00
ATOM   1499  CD  GLU D   3     -17.899  -2.533 -24.620  1.00 50.00
ATOM   1500  OE1 GLU D   3     -16.912  -3.279 -24.832  1.00 50.00
ATOM   1501  OE2 GLU D   3     -18.388  -1.765 -25.468  1.00 50.00
ATOM   1502  N   LYS D   4     -15.957  -5.675 -21.170  1.00 50.00
ATOM   1503  CA  LYS D   4     -15.552  -6.863 -20.394  1.00 50.00
ATOM   1504  C   LYS D   4     -14.305  -6.628 -19.533  1.00 50.00
ATOM   1505  O   LYS D   4     -14.168  -7.176 -18.429  1.00 50.00
ATOM   1506  CB  LYS D   4     -15.276  -8.039 -21.322  1.00 50.00
ATOM   1507  CG  LYS D   4     -16.551  -8.568 -21.984  1.00 50.00
ATOM   1508  CD  LYS D   4     -16.249  -9.796 -22.851  1.00 50.00
ATOM   1509  CE  LYS D   4     -15.725 -10.995 -22.048  1.00 50.00
ATOM   1510  NZ  LYS D   4     -16.721 -11.484 -21.084  1.00 50.00
ATOM   1511  N   LEU D   5     -13.399  -5.803 -20.000  1.00 50.00
ATOM   1512  CA  LEU D   5     -12.165  -5.522 -19.248  1.00 50.00
ATOM   1513  C   LEU D   5     -12.456  -4.739 -17.958  1.00 50.00
ATOM   1514  O   LEU D   5     -11.983  -5.099 -16.887  1.00 50.00
ATOM   1515  CB  LEU D   5     -11.155  -4.791 -20.126  1.00 50.00
ATOM   1516  CG  LEU D   5      -9.766  -4.806 -19.482  1.00 50.00
ATOM   1517  CD1 LEU D   5      -9.206  -6.231 -19.383  1.00 50.00
ATOM   1518  CD2 LEU D   5      -8.818  -3.894 -20.257  1.00 50.00
ATOM   1519  N   VAL D   6     -13.375  -3.779 -18.073  1.00 50.00
ATOM   1520  CA  VAL D   6     -13.825  -2.953 -16.935  1.00 50.00
ATOM   1521  C   VAL D   6     -14.477  -3.825 -15.847  1.00 50.00
ATOM   1522  O   VAL D   6     -14.126  -3.716 -14.680  1.00 50.00
ATOM   1523  CB  VAL D   6     -14.784  -1.848 -17.424  1.00 50.00
ATOM   1524  CG1 VAL D   6     -15.314  -0.986 -16.271  1.00 50.00
ATOM   1525  CG2 VAL D   6     -14.091  -0.925 -18.431  1.00 50.00
ATOM   1526  N   ILE D   7     -15.312  -4.778 -16.285  1.00 50.00
ATOM   1527  CA  ILE D   7     -15.992  -5.705 -15.358  1.00 50.00
ATOM   1528  C   ILE D   7     -14.982  -6.655 -14.683  1.00 50.00
ATOM   1529  O   ILE D   7     -15.053  -6.880 -13.472  1.00 50.00
ATOM   1530  CB  ILE D   7     -17.146  -6.490 -16.026  1.00 50.00
ATOM   1531  CG1 ILE D   7     -16.637  -7.518 -17.046  1.00 50.00
ATOM   1532  CG2 ILE D   7     -18.164  -5.510 -16.630  1.00 50.00
ATOM   1533  CD1 ILE D   7     -17.648  -8.451 -17.717  1.00 50.00
ATOM   1534  N   LEU D   8     -13.962  -7.039 -15.439  1.00 50.00
ATOM   1535  CA  LEU D   8     -12.897  -7.948 -14.970  1.00 50.00
ATOM   1536  C   LEU D   8     -12.113  -7.321 -13.809  1.00 50.00
ATOM   1537  O   LEU D   8     -12.008  -7.903 -12.727  1.00 50.00
ATOM   1538  CB  LEU D   8     -11.952  -8.277 -16.131  1.00 50.00
ATOM   1539  CG  LEU D   8     -10.973  -9.398 -15.767  1.00 50.00
ATOM   1540  CD1 LEU D   8     -11.694 -10.746 -15.671  1.00 50.00
ATOM   1541  CD2 LEU D   8      -9.827  -9.448 -16.776  1.00 50.00
ATOM   1542  N   HIS D   9     -11.711  -6.072 -14.018  1.00 50.00
ATOM   1543  CA  HIS D   9     -10.998  -5.268 -13.007  1.00 50.00
ATOM   1544  C   HIS D   9     -11.878  -4.946 -11.793  1.00 50.00
ATOM   1545  O   HIS D   9     -11.452  -5.145 -10.657  1.00 50.00
ATOM   1546  CB  HIS D   9     -10.491  -3.961 -13.616  1.00 50.00
ATOM   1547  CG  HIS D   9      -9.364  -4.205 -14.619  1.00 50.00
ATOM   1548  ND1 HIS D   9      -9.522  -4.467 -15.911  1.00 50.00
ATOM   1549  CD2 HIS D   9      -8.064  -4.097 -14.375  1.00 50.00
ATOM   1550  CE1 HIS D   9      -8.314  -4.511 -16.462  1.00 50.00
ATOM   1551  NE2 HIS D   9      -7.413  -4.281 -15.521  1.00 50.00
ATOM   1552  N   ALA D  10     -13.138  -4.603 -12.058  1.00 50.00
ATOM   1553  CA  ALA D  10     -14.127  -4.285 -11.009  1.00 50.00
ATOM   1554  C   ALA D  10     -14.380  -5.479 -10.074  1.00 50.00
ATOM   1555  O   ALA D  10     -14.334  -5.332  -8.852  1.00 50.00
ATOM   1556  CB  ALA D  10     -15.445  -3.847 -11.651  1.00 50.00
ATOM   1557  N   ALA D  11     -14.437  -6.667 -10.672  1.00 50.00
ATOM   1558  CA  ALA D  11     -14.604  -7.938  -9.940  1.00 50.00
ATOM   1559  C   ALA D  11     -13.397  -8.219  -9.042  1.00 50.00
ATOM   1560  O   ALA D  11     -13.581  -8.584  -7.880  1.00 50.00
ATOM   1561  CB  ALA D  11     -14.791  -9.094 -10.926  1.00 50.00
ATOM   1562  N   SER D  12     -12.208  -7.911  -9.542  1.00 50.00
ATOM   1563  CA  SER D  12     -10.936  -8.036  -8.803  1.00 50.00
ATOM   1564  C   SER D  12     -10.828  -7.035  -7.633  1.00 50.00
ATOM   1565  O   SER D  12     -10.352  -7.370  -6.554  1.00 50.00
ATOM   1566  CB  SER D  12      -9.762  -7.847  -9.761  1.00 50.00
ATOM   1567  OG  SER D  12      -8.561  -8.133  -9.051  1.00 50.00
ATOM   1568  N   ALA D  13     -11.373  -5.836  -7.861  1.00 50.00
ATOM   1569  CA  ALA D  13     -11.441  -4.763  -6.847  1.00 50.00
ATOM   1570  C   ALA D  13     -12.338  -5.161  -5.672  1.00 50.00
ATOM   1571  O   ALA D  13     -11.891  -5.113  -4.523  1.00 50.00
ATOM   1572  CB  ALA D  13     -11.966  -3.473  -7.483  1.00 50.00
ATOM   1573  N   ALA D  14     -13.484  -5.756  -5.975  1.00 50.00
ATOM   1574  CA  ALA D  14     -14.396  -6.330  -4.965  1.00 50.00
ATOM   1575  C   ALA D  14     -14.004  -7.775  -4.580  1.00 50.00
ATOM   1576  O   ALA D  14     -14.739  -8.483  -3.897  1.00 50.00
ATOM   1577  CB  ALA D  14     -15.820  -6.278  -5.520  1.00 50.00
ATOM   1578  N   SER D  15     -12.775  -8.137  -4.937  1.00 50.00
ATOM   1579  CA  SER D  15     -12.191  -9.470  -4.696  1.00 50.00
ATOM   1580  C   SER D  15     -11.022  -9.303  -3.669  1.00 50.00
ATOM   1581  O   SER D  15     -10.964  -8.399  -2.905  1.00 50.00
ATOM   1582  CB  SER D  15     -11.791 -10.047  -6.058  1.00 50.00
ATOM   1583  OG  SER D  15     -11.086 -11.292  -5.994  1.00 50.00
ATOM   1584  N   CYS D  16     -10.074 -10.262  -3.796  1.00 50.00
ATOM   1585  CA  CYS D  16      -8.854 -10.334  -2.968  1.00 50.00
ATOM   1586  C   CYS D  16      -7.957  -9.106  -3.096  1.00 50.00
ATOM   1587  O   CYS D  16      -7.623  -8.500  -2.066  1.00 50.00
ATOM   1588  CB  CYS D  16      -8.080 -11.599  -3.371  1.00 50.00
ATOM   1589  SG  CYS D  16      -7.605 -11.651  -5.138  1.00 50.00
ATOM   1590  N   ASN D  17      -7.777  -8.616  -4.315  1.00 50.00
ATOM   1591  CA  ASN D  17      -6.828  -7.525  -4.624  1.00 50.00
ATOM   1592  C   ASN D  17      -7.154  -6.193  -3.937  1.00 50.00
ATOM   1593  O   ASN D  17      -6.226  -5.484  -3.516  1.00 50.00
ATOM   1594  CB  ASN D  17      -6.714  -7.302  -6.134  1.00 50.00
ATOM   1595  CG  ASN D  17      -6.030  -8.483  -6.822  1.00 50.00
ATOM   1596  OD1 ASN D  17      -4.820  -8.555  -6.986  1.00 50.00
ATOM   1597  ND2 ASN D  17      -6.815  -9.425  -7.285  1.00 50.00
ATOM   1598  N   GLY D  18      -8.439  -5.902  -3.797  1.00 50.00
ATOM   1599  CA  GLY D  18      -8.906  -4.614  -3.245  1.00 50.00
ATOM   1600  C   GLY D  18      -9.624  -4.769  -1.900  1.00 50.00
ATOM   1601  O   GLY D  18      -9.043  -4.639  -0.838  1.00 50.00
ATOM   1602  N   PHE D  19     -10.898  -5.163  -2.017  1.00 50.00
ATOM   1603  CA  PHE D  19     -11.838  -5.243  -0.889  1.00 50.00
ATOM   1604  C   PHE D  19     -11.293  -6.090   0.261  1.00 50.00
ATOM   1605  O   PHE D  19     -10.977  -5.532   1.316  1.00 50.00
ATOM   1606  CB  PHE D  19     -13.182  -5.793  -1.382  1.00 50.00
ATOM   1607  CG  PHE D  19     -14.215  -5.805  -0.255  1.00 50.00
ATOM   1608  CD1 PHE D  19     -14.856  -4.624   0.092  1.00 50.00
ATOM   1609  CD2 PHE D  19     -14.535  -6.993   0.396  1.00 50.00
ATOM   1610  CE1 PHE D  19     -15.823  -4.632   1.085  1.00 50.00
ATOM   1611  CE2 PHE D  19     -15.510  -6.998   1.384  1.00 50.00
ATOM   1612  CZ  PHE D  19     -16.158  -5.816   1.728  1.00 50.00
ATOM   1613  N   LEU D  20     -10.978  -7.347  -0.022  1.00 50.00
ATOM   1614  CA  LEU D  20     -10.420  -8.267   0.987  1.00 50.00
ATOM   1615  C   LEU D  20      -9.093  -7.757   1.574  1.00 50.00
ATOM   1616  O   LEU D  20      -8.904  -7.756   2.789  1.00 50.00
ATOM   1617  CB  LEU D  20     -10.222  -9.660   0.384  1.00 50.00
ATOM   1618  CG  LEU D  20      -9.719 -10.677   1.418  1.00 50.00
ATOM   1619  CD1 LEU D  20     -10.764 -10.938   2.509  1.00 50.00
ATOM   1620  CD2 LEU D  20      -9.311 -11.974   0.723  1.00 50.00
ATOM   1621  N   TYR D  21      -8.274  -7.186   0.692  1.00 50.00
ATOM   1622  CA  TYR D  21      -6.966  -6.623   1.058  1.00 50.00
ATOM   1623  C   TYR D  21      -7.060  -5.423   2.011  1.00 50.00
ATOM   1624  O   TYR D  21      -6.157  -5.167   2.796  1.00 50.00
ATOM   1625  CB  TYR D  21      -6.190  -6.260  -0.210  1.00 50.00
ATOM   1626  CG  TYR D  21      -4.815  -5.685   0.142  1.00 50.00
ATOM   1627  CD1 TYR D  21      -3.803  -6.517   0.570  1.00 50.00
ATOM   1628  CD2 TYR D  21      -4.654  -4.311   0.156  1.00 50.00
ATOM   1629  CE1 TYR D  21      -2.607  -5.986   1.064  1.00 50.00
ATOM   1630  CE2 TYR D  21      -3.450  -3.788   0.620  1.00 50.00
ATOM   1631  CZ  TYR D  21      -2.465  -4.611   1.096  1.00 50.00
ATOM   1632  OH  TYR D  21      -1.475  -4.043   1.835  1.00 50.00
ATOM   1633  N   PHE D  22      -8.170  -4.693   1.953  1.00 50.00
ATOM   1634  CA  PHE D  22      -8.366  -3.588   2.885  1.00 50.00
ATOM   1635  C   PHE D  22      -9.302  -3.925   4.058  1.00 50.00
ATOM   1636  O   PHE D  22      -9.318  -3.254   5.069  1.00 50.00
ATOM   1637  CB  PHE D  22      -8.746  -2.347   2.092  1.00 50.00
ATOM   1638  CG  PHE D  22     -10.162  -2.136   1.570  1.00 50.00
ATOM   1639  CD1 PHE D  22     -11.254  -2.081   2.424  1.00 50.00
ATOM   1640  CD2 PHE D  22     -10.267  -1.639   0.283  1.00 50.00
ATOM   1641  CE1 PHE D  22     -12.446  -1.521   1.971  1.00 50.00
ATOM   1642  CE2 PHE D  22     -11.435  -1.039  -0.156  1.00 50.00
ATOM   1643  CZ  PHE D  22     -12.533  -0.995   0.695  1.00 50.00
ATOM   1644  N   VAL D  23     -10.047  -5.029   3.887  1.00 50.00
ATOM   1645  CA  VAL D  23     -10.811  -5.657   4.983  1.00 50.00
ATOM   1646  C   VAL D  23      -9.832  -6.144   6.064  1.00 50.00
ATOM   1647  O   VAL D  23     -10.021  -5.884   7.241  1.00 50.00
ATOM   1648  CB  VAL D  23     -11.687  -6.814   4.456  1.00 50.00
ATOM   1649  CG1 VAL D  23     -12.333  -7.635   5.579  1.00 50.00
ATOM   1650  CG2 VAL D  23     -12.831  -6.265   3.604  1.00 50.00
ATOM   1651  N   ILE D  24      -8.749  -6.794   5.608  1.00 50.00
ATOM   1652  CA  ILE D  24      -7.681  -7.248   6.520  1.00 50.00
ATOM   1653  C   ILE D  24      -6.993  -6.063   7.208  1.00 50.00
ATOM   1654  O   ILE D  24      -6.649  -6.137   8.394  1.00 50.00
ATOM   1655  CB  ILE D  24      -6.607  -8.106   5.831  1.00 50.00
ATOM   1656  CG1 ILE D  24      -5.880  -7.316   4.742  1.00 50.00
ATOM   1657  CG2 ILE D  24      -7.246  -9.381   5.276  1.00 50.00
ATOM   1658  CD1 ILE D  24      -4.408  -7.682   4.581  1.00 50.00
ATOM   1659  N   PHE D  25      -6.846  -4.967   6.492  1.00 50.00
ATOM   1660  CA  PHE D  25      -6.211  -3.761   7.045  1.00 50.00
ATOM   1661  C   PHE D  25      -7.128  -3.125   8.100  1.00 50.00
ATOM   1662  O   PHE D  25      -6.691  -2.788   9.200  1.00 50.00
ATOM   1663  CB  PHE D  25      -5.887  -2.758   5.941  1.00 50.00
ATOM   1664  CG  PHE D  25      -4.886  -1.739   6.488  1.00 50.00
ATOM   1665  CD1 PHE D  25      -3.535  -2.038   6.397  1.00 50.00
ATOM   1666  CD2 PHE D  25      -5.315  -0.710   7.320  1.00 50.00
ATOM   1667  CE1 PHE D  25      -2.620  -1.336   7.169  1.00 50.00
ATOM   1668  CE2 PHE D  25      -4.392  -0.012   8.097  1.00 50.00
ATOM   1669  CZ  PHE D  25      -3.049  -0.329   8.025  1.00 50.00
ATOM   1670  N   PHE D  26      -8.421  -3.160   7.792  1.00 50.00
ATOM   1671  CA  PHE D  26      -9.470  -2.633   8.673  1.00 50.00
ATOM   1672  C   PHE D  26      -9.548  -3.419   9.989  1.00 50.00
ATOM   1673  O   PHE D  26      -9.633  -2.822  11.057  1.00 50.00
ATOM   1674  CB  PHE D  26     -10.817  -2.672   7.946  1.00 50.00
ATOM   1675  CG  PHE D  26     -11.826  -1.743   8.621  1.00 50.00
ATOM   1676  CD1 PHE D  26     -11.483  -0.419   8.871  1.00 50.00
ATOM   1677  CD2 PHE D  26     -13.062  -2.231   9.028  1.00 50.00
ATOM   1678  CE1 PHE D  26     -12.375   0.410   9.536  1.00 50.00
ATOM   1679  CE2 PHE D  26     -13.954  -1.396   9.687  1.00 50.00
ATOM   1680  CZ  PHE D  26     -13.608  -0.072   9.944  1.00 50.00
ATOM   1681  N   VAL D  27      -9.409  -4.744   9.886  1.00 50.00
ATOM   1682  CA  VAL D  27      -9.395  -5.640  11.058  1.00 50.00
ATOM   1683  C   VAL D  27      -8.084  -5.543  11.861  1.00 50.00
ATOM   1684  O   VAL D  27      -8.122  -5.431  13.082  1.00 50.00
ATOM   1685  CB  VAL D  27      -9.736  -7.094  10.671  1.00 50.00
ATOM   1686  CG1 VAL D  27      -8.666  -7.743   9.803  1.00 50.00
ATOM   1687  CG2 VAL D  27      -9.959  -7.979  11.900  1.00 50.00
ATOM   1688  N   ALA D  28      -6.963  -5.486  11.141  1.00 50.00
ATOM   1689  CA  ALA D  28      -5.615  -5.545  11.733  1.00 50.00
ATOM   1690  C   ALA D  28      -5.377  -4.417  12.742  1.00 50.00
ATOM   1691  O   ALA D  28      -4.951  -4.677  13.870  1.00 50.00
ATOM   1692  CB  ALA D  28      -4.568  -5.477  10.618  1.00 50.00
ATOM   1693  N   ALA D  29      -5.870  -3.233  12.398  1.00 50.00
ATOM   1694  CA  ALA D  29      -5.702  -2.029  13.231  1.00 50.00
ATOM   1695  C   ALA D  29      -6.482  -2.066  14.552  1.00 50.00
ATOM   1696  O   ALA D  29      -5.887  -1.909  15.620  1.00 50.00
ATOM   1697  CB  ALA D  29      -6.086  -0.797  12.420  1.00 50.00
ATOM   1698  N   TRP D  30      -7.770  -2.400  14.492  1.00 50.00
ATOM   1699  CA  TRP D  30      -8.617  -2.424  15.703  1.00 50.00
ATOM   1700  C   TRP D  30      -8.350  -3.666  16.574  1.00 50.00
ATOM   1701  O   TRP D  30      -8.506  -3.629  17.794  1.00 50.00
ATOM   1702  CB  TRP D  30     -10.102  -2.266  15.358  1.00 50.00
ATOM   1703  CG  TRP D  30     -10.834  -3.563  15.007  1.00 50.00
ATOM   1704  CD1 TRP D  30     -10.828  -4.182  13.834  1.00 50.00
ATOM   1705  CD2 TRP D  30     -11.760  -4.210  15.810  1.00 50.00
ATOM   1706  NE1 TRP D  30     -11.718  -5.171  13.841  1.00 50.00
ATOM   1707  CE2 TRP D  30     -12.314  -5.214  15.030  1.00 50.00
ATOM   1708  CE3 TRP D  30     -12.219  -3.982  17.100  1.00 50.00
ATOM   1709  CZ2 TRP D  30     -13.348  -5.989  15.539  1.00 50.00
ATOM   1710  CZ3 TRP D  30     -13.254  -4.756  17.608  1.00 50.00
ATOM   1711  CH2 TRP D  30     -13.820  -5.758  16.826  1.00 50.00
ATOM   1712  N   TYR D  31      -7.843  -4.713  15.923  1.00 50.00
ATOM   1713  CA  TYR D  31      -7.393  -5.952  16.584  1.00 50.00
ATOM   1714  C   TYR D  31      -6.278  -5.684  17.607  1.00 50.00
ATOM   1715  O   TYR D  31      -6.208  -6.360  18.633  1.00 50.00
ATOM   1716  CB  TYR D  31      -6.888  -6.938  15.528  1.00 50.00
ATOM   1717  CG  TYR D  31      -6.648  -8.343  16.092  1.00 50.00
ATOM   1718  CD1 TYR D  31      -7.524  -8.893  17.020  1.00 50.00
ATOM   1719  CD2 TYR D  31      -5.541  -9.064  15.669  1.00 50.00
ATOM   1720  CE1 TYR D  31      -7.287 -10.160  17.542  1.00 50.00
ATOM   1721  CE2 TYR D  31      -5.314 -10.336  16.173  1.00 50.00
ATOM   1722  CZ  TYR D  31      -6.180 -10.874  17.121  1.00 50.00
ATOM   1723  OH  TYR D  31      -5.962 -12.126  17.601  1.00 50.00
ATOM   1724  N   ILE D  32      -5.535  -4.600  17.372  1.00 50.00
ATOM   1725  CA  ILE D  32      -4.454  -4.122  18.256  1.00 50.00
ATOM   1726  C   ILE D  32      -4.960  -3.744  19.666  1.00 50.00
ATOM   1727  O   ILE D  32      -4.193  -3.736  20.612  1.00 50.00
ATOM   1728  CB  ILE D  32      -3.665  -2.983  17.560  1.00 50.00
ATOM   1729  CG1 ILE D  32      -2.968  -3.539  16.303  1.00 50.00
ATOM   1730  CG2 ILE D  32      -2.650  -2.284  18.485  1.00 50.00
ATOM   1731  CD1 ILE D  32      -2.232  -2.504  15.438  1.00 50.00
ATOM   1732  N   LYS D  33      -6.263  -3.457  19.814  1.00 50.00
ATOM   1733  CA  LYS D  33      -6.802  -3.004  21.109  1.00 50.00
ATOM   1734  C   LYS D  33      -8.300  -3.348  21.287  1.00 50.00
ATOM   1735  O   LYS D  33      -8.995  -2.795  22.147  1.00 50.00
ATOM   1736  CB  LYS D  33      -6.528  -1.495  21.195  1.00 50.00
ATOM   1737  CG  LYS D  33      -6.433  -1.056  22.651  1.00 50.00
ATOM   1738  CD  LYS D  33      -6.125   0.420  22.874  1.00 50.00
ATOM   1739  CE  LYS D  33      -6.030   0.702  24.375  1.00 50.00
ATOM   1740  NZ  LYS D  33      -5.643   2.095  24.618  1.00 50.00
ATOM   1741  N   GLY D  34      -8.693  -4.464  20.666  1.00 50.00
ATOM   1742  CA  GLY D  34     -10.107  -4.902  20.599  1.00 50.00
ATOM   1743  C   GLY D  34     -10.738  -5.262  21.952  1.00 50.00
ATOM   1744  O   GLY D  34     -11.916  -4.983  22.187  1.00 50.00
ATOM   1745  N   ARG D  35      -9.940  -5.854  22.840  1.00 50.00
ATOM   1746  CA  ARG D  35     -10.432  -6.334  24.148  1.00 50.00
ATOM   1747  C   ARG D  35     -10.714  -5.209  25.166  1.00 50.00
ATOM   1748  O   ARG D  35     -11.485  -5.385  26.099  1.00 50.00
ATOM   1749  CB  ARG D  35      -9.461  -7.355  24.749  1.00 50.00
ATOM   1750  CG  ARG D  35     -10.159  -8.185  25.831  1.00 50.00
ATOM   1751  CD  ARG D  35      -9.181  -9.120  26.534  1.00 50.00
ATOM   1752  NE  ARG D  35      -9.921 -10.042  27.412  1.00 50.00
ATOM   1753  CZ  ARG D  35      -9.367 -10.926  28.250  1.00 50.00
ATOM   1754  NH1 ARG D  35      -8.053 -10.984  28.410  1.00 50.00
ATOM   1755  NH2 ARG D  35     -10.118 -11.842  28.841  1.00 50.00
ATOM   1756  N   VAL D  36     -10.066  -4.060  24.967  1.00 50.00
ATOM   1757  CA  VAL D  36     -10.132  -2.941  25.927  1.00 50.00
ATOM   1758  C   VAL D  36     -10.870  -1.695  25.387  1.00 50.00
ATOM   1759  O   VAL D  36     -11.049  -0.710  26.077  1.00 50.00
ATOM   1760  CB  VAL D  36      -8.712  -2.671  26.477  1.00 50.00
ATOM   1761  CG1 VAL D  36      -7.722  -2.378  25.362  1.00 50.00
ATOM   1762  CG2 VAL D  36      -8.616  -1.573  27.542  1.00 50.00
ATOM   1763  N   VAL D  37     -11.379  -1.785  24.159  1.00 50.00
ATOM   1764  CA  VAL D  37     -12.239  -0.717  23.627  1.00 50.00
ATOM   1765  C   VAL D  37     -13.716  -1.026  23.947  1.00 50.00
ATOM   1766  O   VAL D  37     -14.179  -2.134  23.724  1.00 50.00
ATOM   1767  CB  VAL D  37     -11.985  -0.440  22.134  1.00 50.00
ATOM   1768  CG1 VAL D  37     -10.575   0.124  21.933  1.00 50.00
ATOM   1769  CG2 VAL D  37     -12.204  -1.668  21.246  1.00 50.00
ATOM   1770  N   PRO D  38     -14.446  -0.004  24.449  1.00 50.00
ATOM   1771  CA  PRO D  38     -15.812  -0.177  24.966  1.00 50.00
ATOM   1772  C   PRO D  38     -16.839  -0.671  23.938  1.00 50.00
ATOM   1773  O   PRO D  38     -16.694  -0.509  22.729  1.00 50.00
ATOM   1774  CB  PRO D  38     -16.180   1.179  25.578  1.00 50.00
ATOM   1775  CG  PRO D  38     -15.300   2.182  24.842  1.00 50.00
ATOM   1776  CD  PRO D  38     -14.028   1.403  24.506  1.00 50.00
ATOM   1777  N   LEU D  39     -17.951  -1.155  24.484  1.00 50.00
ATOM   1778  CA  LEU D  39     -19.066  -1.743  23.710  1.00 50.00
ATOM   1779  C   LEU D  39     -19.674  -0.754  22.702  1.00 50.00
ATOM   1780  O   LEU D  39     -19.936  -1.116  21.554  1.00 50.00
ATOM   1781  CB  LEU D  39     -20.119  -2.260  24.704  1.00 50.00
ATOM   1782  CG  LEU D  39     -21.315  -2.992  24.074  1.00 50.00
ATOM   1783  CD1 LEU D  39     -21.966  -3.881  25.132  1.00 50.00
ATOM   1784  CD2 LEU D  39     -22.394  -2.028  23.566  1.00 50.00
ATOM   1785  N   ALA D  40     -19.891   0.487  23.140  1.00 50.00
ATOM   1786  CA  ALA D  40     -20.431   1.555  22.270  1.00 50.00
ATOM   1787  C   ALA D  40     -19.534   1.780  21.037  1.00 50.00
ATOM   1788  O   ALA D  40     -20.007   1.884  19.911  1.00 50.00
ATOM   1789  CB  ALA D  40     -20.543   2.859  23.062  1.00 50.00
ATOM   1790  N   THR D  41     -18.240   1.613  21.277  1.00 50.00
ATOM   1791  CA  THR D  41     -17.152   1.756  20.292  1.00 50.00
ATOM   1792  C   THR D  41     -17.174   0.630  19.240  1.00 50.00
ATOM   1793  O   THR D  41     -17.096   0.919  18.046  1.00 50.00
ATOM   1794  CB  THR D  41     -15.865   1.806  21.123  1.00 50.00
ATOM   1795  OG1 THR D  41     -15.984   2.853  22.071  1.00 50.00
ATOM   1796  CG2 THR D  41     -14.611   2.219  20.396  1.00 50.00
ATOM   1797  N   TYR D  42     -17.539  -0.587  19.665  1.00 50.00
ATOM   1798  CA  TYR D  42     -17.800  -1.718  18.744  1.00 50.00
ATOM   1799  C   TYR D  42     -18.925  -1.395  17.749  1.00 50.00
ATOM   1800  O   TYR D  42     -18.775  -1.523  16.531  1.00 50.00
ATOM   1801  CB  TYR D  42     -18.246  -2.968  19.511  1.00 50.00
ATOM   1802  CG  TYR D  42     -17.134  -3.856  20.073  1.00 50.00
ATOM   1803  CD1 TYR D  42     -15.954  -3.343  20.591  1.00 50.00
ATOM   1804  CD2 TYR D  42     -17.374  -5.224  20.107  1.00 50.00
ATOM   1805  CE1 TYR D  42     -15.016  -4.198  21.156  1.00 50.00
ATOM   1806  CE2 TYR D  42     -16.437  -6.080  20.676  1.00 50.00
ATOM   1807  CZ  TYR D  42     -15.265  -5.567  21.199  1.00 50.00
ATOM   1808  OH  TYR D  42     -14.362  -6.397  21.783  1.00 50.00
ATOM   1809  N   SER D  43     -20.002  -0.841  18.299  1.00 50.00
ATOM   1810  CA  SER D  43     -21.186  -0.429  17.519  1.00 50.00
ATOM   1811  C   SER D  43     -20.863   0.724  16.553  1.00 50.00
ATOM   1812  O   SER D  43     -21.285   0.715  15.395  1.00 50.00
ATOM   1813  CB  SER D  43     -22.307  -0.013  18.472  1.00 50.00
ATOM   1814  OG  SER D  43     -23.495   0.244  17.724  1.00 50.00
ATOM   1815  N   LEU D  44     -19.962   1.596  16.996  1.00 50.00
ATOM   1816  CA  LEU D  44     -19.491   2.743  16.201  1.00 50.00
ATOM   1817  C   LEU D  44     -18.726   2.302  14.944  1.00 50.00
ATOM   1818  O   LEU D  44     -19.018   2.754  13.841  1.00 50.00
ATOM   1819  CB  LEU D  44     -18.622   3.649  17.079  1.00 50.00
ATOM   1820  CG  LEU D  44     -18.236   4.956  16.376  1.00 50.00
ATOM   1821  CD1 LEU D  44     -19.467   5.819  16.076  1.00 50.00
ATOM   1822  CD2 LEU D  44     -17.235   5.727  17.234  1.00 50.00
ATOM   1823  N   THR D  45     -17.840   1.321  15.127  1.00 50.00
ATOM   1824  CA  THR D  45     -17.030   0.774  14.017  1.00 50.00
ATOM   1825  C   THR D  45     -17.830  -0.017  12.986  1.00 50.00
ATOM   1826  O   THR D  45     -17.679   0.210  11.777  1.00 50.00
ATOM   1827  CB  THR D  45     -15.918  -0.154  14.497  1.00 50.00
ATOM   1828  OG1 THR D  45     -16.405  -1.195  15.348  1.00 50.00
ATOM   1829  CG2 THR D  45     -14.842   0.670  15.167  1.00 50.00
ATOM   1830  N   GLY D  46     -18.750  -0.830  13.499  1.00 50.00
ATOM   1831  CA  GLY D  46     -19.540  -1.777  12.685  1.00 50.00
ATOM   1832  C   GLY D  46     -20.389  -1.076  11.620  1.00 50.00
ATOM   1833  O   GLY D  46     -20.466  -1.543  10.480  1.00 50.00
ATOM   1834  N   LEU D  47     -20.908   0.096  11.970  1.00 50.00
ATOM   1835  CA  LEU D  47     -21.792   0.874  11.084  1.00 50.00
ATOM   1836  C   LEU D  47     -21.074   1.412   9.826  1.00 50.00
ATOM   1837  O   LEU D  47     -21.651   1.472   8.750  1.00 50.00
ATOM   1838  CB  LEU D  47     -22.443   1.995  11.908  1.00 50.00
ATOM   1839  CG  LEU D  47     -23.525   2.790  11.160  1.00 50.00
ATOM   1840  CD1 LEU D  47     -24.494   3.404  12.169  1.00 50.00
ATOM   1841  CD2 LEU D  47     -22.928   3.937  10.337  1.00 50.00
ATOM   1842  N   TRP D  48     -19.786   1.745   9.985  1.00 50.00
ATOM   1843  CA  TRP D  48     -19.024   2.477   8.959  1.00 50.00
ATOM   1844  C   TRP D  48     -18.834   1.735   7.627  1.00 50.00
ATOM   1845  O   TRP D  48     -19.062   2.307   6.565  1.00 50.00
ATOM   1846  CB  TRP D  48     -17.667   2.883   9.539  1.00 50.00
ATOM   1847  CG  TRP D  48     -16.973   3.902   8.635  1.00 50.00
ATOM   1848  CD1 TRP D  48     -17.352   5.166   8.462  1.00 50.00
ATOM   1849  CD2 TRP D  48     -15.857   3.686   7.843  1.00 50.00
ATOM   1850  NE1 TRP D  48     -16.519   5.767   7.613  1.00 50.00
ATOM   1851  CE2 TRP D  48     -15.593   4.895   7.222  1.00 50.00
ATOM   1852  CE3 TRP D  48     -15.043   2.583   7.614  1.00 50.00
ATOM   1853  CZ2 TRP D  48     -14.502   5.011   6.375  1.00 50.00
ATOM   1854  CZ3 TRP D  48     -13.958   2.697   6.755  1.00 50.00
ATOM   1855  CH2 TRP D  48     -13.685   3.912   6.141  1.00 50.00
ATOM   1856  N   SER D  49     -18.540   0.431   7.702  1.00 50.00
ATOM   1857  CA  SER D  49     -18.300  -0.392   6.499  1.00 50.00
ATOM   1858  C   SER D  49     -19.494  -0.432   5.524  1.00 50.00
ATOM   1859  O   SER D  49     -19.323  -0.420   4.318  1.00 50.00
ATOM   1860  CB  SER D  49     -17.899  -1.824   6.873  1.00 50.00
ATOM   1861  OG  SER D  49     -18.944  -2.435   7.632  1.00 50.00
ATOM   1862  N   PHE D  50     -20.704  -0.314   6.097  1.00 50.00
ATOM   1863  CA  PHE D  50     -21.963  -0.318   5.328  1.00 50.00
ATOM   1864  C   PHE D  50     -22.086   0.940   4.464  1.00 50.00
ATOM   1865  O   PHE D  50     -22.297   0.866   3.259  1.00 50.00
ATOM   1866  CB  PHE D  50     -23.161  -0.402   6.284  1.00 50.00
ATOM   1867  CG  PHE D  50     -23.306  -1.749   7.014  1.00 50.00
ATOM   1868  CD1 PHE D  50     -22.220  -2.561   7.300  1.00 50.00
ATOM   1869  CD2 PHE D  50     -24.572  -2.131   7.438  1.00 50.00
ATOM   1870  CE1 PHE D  50     -22.377  -3.747   8.010  1.00 50.00
ATOM   1871  CE2 PHE D  50     -24.735  -3.321   8.144  1.00 50.00
ATOM   1872  CZ  PHE D  50     -23.633  -4.123   8.428  1.00 50.00
ATOM   1873  N   SER D  51     -21.733   2.062   5.096  1.00 50.00
ATOM   1874  CA  SER D  51     -21.680   3.379   4.436  1.00 50.00
ATOM   1875  C   SER D  51     -20.564   3.431   3.384  1.00 50.00
ATOM   1876  O   SER D  51     -20.762   3.953   2.290  1.00 50.00
ATOM   1877  CB  SER D  51     -21.434   4.478   5.471  1.00 50.00
ATOM   1878  OG  SER D  51     -22.462   4.427   6.462  1.00 50.00
ATOM   1879  N   LEU D  52     -19.461   2.746   3.687  1.00 50.00
ATOM   1880  CA  LEU D  52     -18.292   2.651   2.793  1.00 50.00
ATOM   1881  C   LEU D  52     -18.653   1.964   1.469  1.00 50.00
ATOM   1882  O   LEU D  52     -18.440   2.529   0.394  1.00 50.00
ATOM   1883  CB  LEU D  52     -17.180   1.873   3.506  1.00 50.00
ATOM   1884  CG  LEU D  52     -15.847   1.956   2.759  1.00 50.00
ATOM   1885  CD1 LEU D  52     -15.268   3.370   2.849  1.00 50.00
ATOM   1886  CD2 LEU D  52     -14.866   0.928   3.318  1.00 50.00
ATOM   1887  N   LEU D  53     -19.360   0.846   1.588  1.00 50.00
ATOM   1888  CA  LEU D  53     -19.842   0.062   0.436  1.00 50.00
ATOM   1889  C   LEU D  53     -20.870   0.799  -0.429  1.00 50.00
ATOM   1890  O   LEU D  53     -20.895   0.633  -1.651  1.00 50.00
ATOM   1891  CB  LEU D  53     -20.427  -1.263   0.928  1.00 50.00
ATOM   1892  CG  LEU D  53     -19.326  -2.232   1.364  1.00 50.00
ATOM   1893  CD1 LEU D  53     -19.941  -3.424   2.097  1.00 50.00
ATOM   1894  CD2 LEU D  53     -18.544  -2.719   0.141  1.00 50.00
ATOM   1895  N   LEU D  54     -21.691   1.607   0.228  1.00 50.00
ATOM   1896  CA  LEU D  54     -22.720   2.409  -0.453  1.00 50.00
ATOM   1897  C   LEU D  54     -22.132   3.602  -1.217  1.00 50.00
ATOM   1898  O   LEU D  54     -22.648   3.973  -2.273  1.00 50.00
ATOM   1899  CB  LEU D  54     -23.772   2.887   0.551  1.00 50.00
ATOM   1900  CG  LEU D  54     -24.964   3.562  -0.142  1.00 50.00
ATOM   1901  CD1 LEU D  54     -25.724   2.587  -1.049  1.00 50.00
ATOM   1902  CD2 LEU D  54     -25.900   4.168   0.901  1.00 50.00
ATOM   1903  N   LEU D  55     -21.050   4.157  -0.686  1.00 50.00
ATOM   1904  CA  LEU D  55     -20.399   5.339  -1.272  1.00 50.00
ATOM   1905  C   LEU D  55     -19.990   5.102  -2.731  1.00 50.00
ATOM   1906  O   LEU D  55     -20.149   5.985  -3.577  1.00 50.00
ATOM   1907  CB  LEU D  55     -19.182   5.719  -0.426  1.00 50.00
ATOM   1908  CG  LEU D  55     -18.520   7.010  -0.918  1.00 50.00
ATOM   1909  CD1 LEU D  55     -19.453   8.221  -0.815  1.00 50.00
ATOM   1910  CD2 LEU D  55     -17.262   7.242  -0.098  1.00 50.00
ATOM   1911  N   ALA D  56     -19.447   3.917  -2.971  1.00 50.00
ATOM   1912  CA  ALA D  56     -19.078   3.460  -4.313  1.00 50.00
ATOM   1913  C   ALA D  56     -19.013   1.928  -4.346  1.00 50.00
ATOM   1914  O   ALA D  56     -18.390   1.305  -3.495  1.00 50.00
ATOM   1915  CB  ALA D  56     -17.741   4.077  -4.714  1.00 50.00
ATOM   1916  N   LEU D  57     -19.682   1.292  -5.310  1.00 50.00
ATOM   1917  CA  LEU D  57     -20.526   1.875  -6.381  1.00 50.00
ATOM   1918  C   LEU D  57     -19.847   2.875  -7.346  1.00 50.00
ATOM   1919  O   LEU D  57     -20.084   4.081  -7.301  1.00 50.00
ATOM   1920  CB  LEU D  57     -21.847   2.442  -5.829  1.00 50.00
ATOM   1921  CG  LEU D  57     -22.722   1.378  -5.164  1.00 50.00
ATOM   1922  CD1 LEU D  57     -23.979   2.043  -4.608  1.00 50.00
ATOM   1923  CD2 LEU D  57     -23.105   0.274  -6.155  1.00 50.00
ATOM   1924  N   PRO D  58     -18.932   2.366  -8.187  1.00 50.00
ATOM   1925  CA  PRO D  58     -18.415   3.123  -9.342  1.00 50.00
ATOM   1926  C   PRO D  58     -19.554   3.298 -10.358  1.00 50.00
ATOM   1927  O   PRO D  58     -20.498   2.514 -10.385  1.00 50.00
ATOM   1928  CB  PRO D  58     -17.317   2.234  -9.931  1.00 50.00
ATOM   1929  CG  PRO D  58     -16.843   1.409  -8.738  1.00 50.00
ATOM   1930  CD  PRO D  58     -18.140   1.139  -7.981  1.00 50.00
ATOM   1931  N   GLN D  59     -19.402   4.295 -11.231  1.00 50.00
ATOM   1932  CA  GLN D  59     -20.365   4.545 -12.324  1.00 50.00
ATOM   1933  C   GLN D  59     -20.563   3.293 -13.200  1.00 50.00
ATOM   1934  O   GLN D  59     -19.677   2.471 -13.356  1.00 50.00
ATOM   1935  CB  GLN D  59     -19.907   5.728 -13.183  1.00 50.00
ATOM   1936  CG  GLN D  59     -19.944   7.060 -12.422  1.00 50.00
ATOM   1937  CD  GLN D  59     -21.357   7.417 -11.957  1.00 50.00
ATOM   1938  OE1 GLN D  59     -21.773   7.140 -10.837  1.00 50.00
ATOM   1939  NE2 GLN D  59     -22.129   8.014 -12.832  1.00 50.00
ATOM   1940  N   GLN D  60     -21.751   3.234 -13.816  1.00 50.00
ATOM   1941  CA  GLN D  60     -22.206   2.031 -14.534  1.00 50.00
ATOM   1942  C   GLN D  60     -21.982   2.126 -16.049  1.00 50.00
ATOM   1943  O   GLN D  60     -21.806   3.203 -16.612  1.00 50.00
ATOM   1944  CB  GLN D  60     -23.692   1.789 -14.247  1.00 50.00
ATOM   1945  CG  GLN D  60     -23.960   1.618 -12.749  1.00 50.00
ATOM   1946  CD  GLN D  60     -25.436   1.338 -12.491  1.00 50.00
ATOM   1947  OE1 GLN D  60     -26.308   2.182 -12.660  1.00 50.00
ATOM   1948  NE2 GLN D  60     -25.736   0.107 -12.157  1.00 50.00
ATOM   1949  N   ALA D  61     -22.048   0.954 -16.674  1.00 50.00
ATOM   1950  CA  ALA D  61     -21.851   0.796 -18.129  1.00 50.00
ATOM   1951  C   ALA D  61     -23.173   0.669 -18.898  1.00 50.00
ATOM   1952  O   ALA D  61     -23.226   1.044 -20.074  1.00 50.00
ATOM   1953  CB  ALA D  61     -20.981  -0.434 -18.397  1.00 50.00
ATOM   1954  N   TYR D  62     -24.188   0.105 -18.254  1.00 50.00
ATOM   1955  CA  TYR D  62     -25.545  -0.096 -18.829  1.00 50.00
ATOM   1956  C   TYR D  62     -25.550  -1.094 -20.001  1.00 50.00
ATOM   1957  O   TYR D  62     -26.311  -0.972 -20.965  1.00 50.00
ATOM   1958  CB  TYR D  62     -26.156   1.243 -19.270  1.00 50.00
ATOM   1959  CG  TYR D  62     -26.297   2.231 -18.117  1.00 50.00
ATOM   1960  CD1 TYR D  62     -27.466   2.211 -17.376  1.00 50.00
ATOM   1961  CD2 TYR D  62     -25.316   3.184 -17.872  1.00 50.00
ATOM   1962  CE1 TYR D  62     -27.671   3.163 -16.388  1.00 50.00
ATOM   1963  CE2 TYR D  62     -25.519   4.139 -16.882  1.00 50.00
ATOM   1964  CZ  TYR D  62     -26.702   4.128 -16.153  1.00 50.00
ATOM   1965  OH  TYR D  62     -26.951   5.109 -15.250  1.00 50.00
ATOM   1966  N   ALA D  63     -24.722  -2.123 -19.880  1.00 50.00
ATOM   1967  CA  ALA D  63     -24.644  -3.205 -20.883  1.00 50.00
ATOM   1968  C   ALA D  63     -25.199  -4.529 -20.329  1.00 50.00
ATOM   1969  O   ALA D  63     -25.832  -5.261 -21.117  1.00 50.00
ATOM   1970  CB  ALA D  63     -23.190  -3.378 -21.331  1.00 50.00
ATOM   1971  OXT ALA D  64     -24.987  -4.760 -19.115  1.00 99.99
TER    1972      ALA D  64                                        
ATOM   1973  N   ALA E   1      -8.293 -15.714 -26.018  1.00 50.00
ATOM   1974  CA  ALA E   1      -7.400 -14.650 -26.526  1.00 50.00
ATOM   1975  C   ALA E   1      -6.431 -14.108 -25.453  1.00 50.00
ATOM   1976  O   ALA E   1      -5.247 -14.444 -25.437  1.00 50.00
ATOM   1977  CB  ALA E   1      -8.253 -13.521 -27.119  1.00 50.00
ATOM   1978  N   LEU E   2      -7.003 -13.446 -24.449  1.00 50.00
ATOM   1979  CA  LEU E   2      -6.245 -12.820 -23.351  1.00 50.00
ATOM   1980  C   LEU E   2      -6.552 -13.447 -21.980  1.00 50.00
ATOM   1981  O   LEU E   2      -6.164 -12.932 -20.937  1.00 50.00
ATOM   1982  CB  LEU E   2      -6.573 -11.322 -23.313  1.00 50.00
ATOM   1983  CG  LEU E   2      -6.244 -10.582 -24.615  1.00 50.00
ATOM   1984  CD1 LEU E   2      -6.754  -9.144 -24.517  1.00 50.00
ATOM   1985  CD2 LEU E   2      -4.742 -10.592 -24.918  1.00 50.00
ATOM   1986  N   GLU E   3      -7.080 -14.670 -22.019  1.00 50.00
ATOM   1987  CA  GLU E   3      -7.447 -15.420 -20.798  1.00 50.00
ATOM   1988  C   GLU E   3      -6.209 -15.847 -20.000  1.00 50.00
ATOM   1989  O   GLU E   3      -6.244 -15.907 -18.768  1.00 50.00
ATOM   1990  CB  GLU E   3      -8.331 -16.637 -21.099  1.00 50.00
ATOM   1991  CG  GLU E   3      -9.733 -16.262 -21.599  1.00 50.00
ATOM   1992  CD  GLU E   3      -9.757 -15.908 -23.089  1.00 50.00
ATOM   1993  OE1 GLU E   3      -9.844 -16.860 -23.888  1.00 50.00
ATOM   1994  OE2 GLU E   3      -9.521 -14.721 -23.417  1.00 50.00
ATOM   1995  N   LYS E   4      -5.100 -16.002 -20.715  1.00 50.00
ATOM   1996  CA  LYS E   4      -3.777 -16.274 -20.120  1.00 50.00
ATOM   1997  C   LYS E   4      -3.309 -15.119 -19.228  1.00 50.00
ATOM   1998  O   LYS E   4      -2.736 -15.340 -18.158  1.00 50.00
ATOM   1999  CB  LYS E   4      -2.746 -16.515 -21.223  1.00 50.00
ATOM   2000  CG  LYS E   4      -3.038 -17.790 -22.027  1.00 50.00
ATOM   2001  CD  LYS E   4      -2.917 -19.079 -21.205  1.00 50.00
ATOM   2002  CE  LYS E   4      -1.475 -19.335 -20.758  1.00 50.00
ATOM   2003  NZ  LYS E   4      -1.371 -20.581 -19.992  1.00 50.00
ATOM   2004  N   LEU E   5      -3.652 -13.904 -19.609  1.00 50.00
ATOM   2005  CA  LEU E   5      -3.385 -12.714 -18.779  1.00 50.00
ATOM   2006  C   LEU E   5      -4.206 -12.733 -17.490  1.00 50.00
ATOM   2007  O   LEU E   5      -3.642 -12.584 -16.409  1.00 50.00
ATOM   2008  CB  LEU E   5      -3.650 -11.421 -19.548  1.00 50.00
ATOM   2009  CG  LEU E   5      -2.696 -11.236 -20.733  1.00 50.00
ATOM   2010  CD1 LEU E   5      -3.054  -9.940 -21.456  1.00 50.00
ATOM   2011  CD2 LEU E   5      -1.228 -11.199 -20.290  1.00 50.00
ATOM   2012  N   VAL E   6      -5.457 -13.159 -17.598  1.00 50.00
ATOM   2013  CA  VAL E   6      -6.384 -13.269 -16.448  1.00 50.00
ATOM   2014  C   VAL E   6      -5.774 -14.156 -15.345  1.00 50.00
ATOM   2015  O   VAL E   6      -5.540 -13.700 -14.232  1.00 50.00
ATOM   2016  CB  VAL E   6      -7.749 -13.817 -16.908  1.00 50.00
ATOM   2017  CG1 VAL E   6      -8.733 -13.969 -15.742  1.00 50.00
ATOM   2018  CG2 VAL E   6      -8.382 -12.918 -17.976  1.00 50.00
ATOM   2019  N   ILE E   7      -5.364 -15.362 -15.757  1.00 50.00
ATOM   2020  CA  ILE E   7      -4.719 -16.330 -14.849  1.00 50.00
ATOM   2021  C   ILE E   7      -3.347 -15.827 -14.364  1.00 50.00
ATOM   2022  O   ILE E   7      -3.008 -15.983 -13.191  1.00 50.00
ATOM   2023  CB  ILE E   7      -4.594 -17.729 -15.488  1.00 50.00
ATOM   2024  CG1 ILE E   7      -3.683 -17.715 -16.724  1.00 50.00
ATOM   2025  CG2 ILE E   7      -5.994 -18.280 -15.800  1.00 50.00
ATOM   2026  CD1 ILE E   7      -3.323 -19.074 -17.325  1.00 50.00
ATOM   2027  N   LEU E   8      -2.656 -15.101 -15.228  1.00 50.00
ATOM   2028  CA  LEU E   8      -1.316 -14.552 -14.946  1.00 50.00
ATOM   2029  C   LEU E   8      -1.335 -13.541 -13.792  1.00 50.00
ATOM   2030  O   LEU E   8      -0.513 -13.621 -12.881  1.00 50.00
ATOM   2031  CB  LEU E   8      -0.734 -13.919 -16.213  1.00 50.00
ATOM   2032  CG  LEU E   8       0.735 -13.516 -16.055  1.00 50.00
ATOM   2033  CD1 LEU E   8       1.626 -14.735 -15.792  1.00 50.00
ATOM   2034  CD2 LEU E   8       1.198 -12.769 -17.304  1.00 50.00
ATOM   2035  N   HIS E   9      -2.356 -12.685 -13.795  1.00 50.00
ATOM   2036  CA  HIS E   9      -2.592 -11.720 -12.703  1.00 50.00
ATOM   2037  C   HIS E   9      -2.985 -12.441 -11.409  1.00 50.00
ATOM   2038  O   HIS E   9      -2.395 -12.183 -10.359  1.00 50.00
ATOM   2039  CB  HIS E   9      -3.694 -10.720 -13.061  1.00 50.00
ATOM   2040  CG  HIS E   9      -3.319  -9.823 -14.245  1.00 50.00
ATOM   2041  ND1 HIS E   9      -3.613 -10.082 -15.517  1.00 50.00
ATOM   2042  CD2 HIS E   9      -2.672  -8.671 -14.200  1.00 50.00
ATOM   2043  CE1 HIS E   9      -3.139  -9.084 -16.262  1.00 50.00
ATOM   2044  NE2 HIS E   9      -2.559  -8.215 -15.451  1.00 50.00
ATOM   2045  N   ALA E  10      -3.837 -13.452 -11.543  1.00 50.00
ATOM   2046  CA  ALA E  10      -4.292 -14.293 -10.418  1.00 50.00
ATOM   2047  C   ALA E  10      -3.133 -15.060  -9.758  1.00 50.00
ATOM   2048  O   ALA E  10      -2.997 -15.042  -8.539  1.00 50.00
ATOM   2049  CB  ALA E  10      -5.358 -15.276 -10.905  1.00 50.00
ATOM   2050  N   ALA E  11      -2.220 -15.559 -10.593  1.00 50.00
ATOM   2051  CA  ALA E  11      -1.004 -16.267 -10.149  1.00 50.00
ATOM   2052  C   ALA E  11      -0.064 -15.323  -9.392  1.00 50.00
ATOM   2053  O   ALA E  11       0.403 -15.663  -8.304  1.00 50.00
ATOM   2054  CB  ALA E  11      -0.276 -16.862 -11.358  1.00 50.00
ATOM   2055  N   SER E  12       0.072 -14.104  -9.901  1.00 50.00
ATOM   2056  CA  SER E  12       0.895 -13.046  -9.283  1.00 50.00
ATOM   2057  C   SER E  12       0.294 -12.535  -7.959  1.00 50.00
ATOM   2058  O   SER E  12       1.002 -12.377  -6.974  1.00 50.00
ATOM   2059  CB  SER E  12       1.077 -11.882 -10.258  1.00 50.00
ATOM   2060  OG  SER E  12       2.042 -10.971  -9.730  1.00 50.00
ATOM   2061  N   ALA E  13      -1.042 -12.440  -7.935  1.00 50.00
ATOM   2062  CA  ALA E  13      -1.816 -12.046  -6.739  1.00 50.00
ATOM   2063  C   ALA E  13      -1.729 -13.109  -5.637  1.00 50.00
ATOM   2064  O   ALA E  13      -1.483 -12.789  -4.473  1.00 50.00
ATOM   2065  CB  ALA E  13      -3.283 -11.820  -7.122  1.00 50.00
ATOM   2066  N   ALA E  14      -1.789 -14.371  -6.042  1.00 50.00
ATOM   2067  CA  ALA E  14      -1.557 -15.530  -5.157  1.00 50.00
ATOM   2068  C   ALA E  14      -0.072 -15.689  -4.774  1.00 50.00
ATOM   2069  O   ALA E  14       0.278 -16.491  -3.909  1.00 50.00
ATOM   2070  CB  ALA E  14      -2.067 -16.796  -5.847  1.00 50.00
ATOM   2071  N   SER E  15       0.775 -14.902  -5.425  1.00 50.00
ATOM   2072  CA  SER E  15       2.235 -14.906  -5.233  1.00 50.00
ATOM   2073  C   SER E  15       2.645 -13.626  -4.442  1.00 50.00
ATOM   2074  O   SER E  15       1.962 -13.168  -3.567  1.00 50.00
ATOM   2075  CB  SER E  15       2.903 -15.060  -6.605  1.00 50.00
ATOM   2076  OG  SER E  15       4.332 -15.127  -6.493  1.00 50.00
ATOM   2077  N   CYS E  16       3.819 -13.097  -4.820  1.00 50.00
ATOM   2078  CA  CYS E  16       4.470 -11.940  -4.171  1.00 50.00
ATOM   2079  C   CYS E  16       3.636 -10.664  -4.213  1.00 50.00
ATOM   2080  O   CYS E  16       3.569  -9.964  -3.192  1.00 50.00
ATOM   2081  CB  CYS E  16       5.826 -11.706  -4.845  1.00 50.00
ATOM   2082  SG  CYS E  16       5.704 -11.393  -6.644  1.00 50.00
ATOM   2083  N   ASN E  17       2.933 -10.435  -5.317  1.00 50.00
ATOM   2084  CA  ASN E  17       2.136  -9.209  -5.520  1.00 50.00
ATOM   2085  C   ASN E  17       1.050  -9.050  -4.443  1.00 50.00
ATOM   2086  O   ASN E  17       0.859  -7.936  -3.931  1.00 50.00
ATOM   2087  CB  ASN E  17       1.489  -9.232  -6.907  1.00 50.00
ATOM   2088  CG  ASN E  17       0.789  -7.912  -7.223  1.00 50.00
ATOM   2089  OD1 ASN E  17      -0.364  -7.675  -6.881  1.00 50.00
ATOM   2090  ND2 ASN E  17       1.491  -7.032  -7.893  1.00 50.00
ATOM   2091  N   GLY E  18       0.433 -10.165  -4.084  1.00 50.00
ATOM   2092  CA  GLY E  18      -0.660 -10.194  -3.094  1.00 50.00
ATOM   2093  C   GLY E  18      -0.245 -10.975  -1.852  1.00 50.00
ATOM   2094  O   GLY E  18       0.403 -10.407  -0.976  1.00 50.00
ATOM   2095  N   PHE E  19      -0.400 -12.285  -1.906  1.00 50.00
ATOM   2096  CA  PHE E  19      -0.234 -13.204  -0.758  1.00 50.00
ATOM   2097  C   PHE E  19       0.959 -12.907   0.168  1.00 50.00
ATOM   2098  O   PHE E  19       0.765 -12.694   1.358  1.00 50.00
ATOM   2099  CB  PHE E  19      -0.191 -14.654  -1.249  1.00 50.00
ATOM   2100  CG  PHE E  19      -0.111 -15.623  -0.067  1.00 50.00
ATOM   2101  CD1 PHE E  19      -1.286 -16.092   0.516  1.00 50.00
ATOM   2102  CD2 PHE E  19       1.105 -15.891   0.530  1.00 50.00
ATOM   2103  CE1 PHE E  19      -1.197 -16.853   1.694  1.00 50.00
ATOM   2104  CE2 PHE E  19       1.187 -16.609   1.701  1.00 50.00
ATOM   2105  CZ  PHE E  19      -0.003 -17.116   2.276  1.00 50.00
ATOM   2106  N   LEU E  20       2.177 -12.875  -0.376  1.00 50.00
ATOM   2107  CA  LEU E  20       3.392 -12.640   0.435  1.00 50.00
ATOM   2108  C   LEU E  20       3.404 -11.268   1.131  1.00 50.00
ATOM   2109  O   LEU E  20       3.825 -11.133   2.276  1.00 50.00
ATOM   2110  CB  LEU E  20       4.665 -12.806  -0.401  1.00 50.00
ATOM   2111  CG  LEU E  20       5.047 -14.268  -0.674  1.00 50.00
ATOM   2112  CD1 LEU E  20       4.101 -14.975  -1.647  1.00 50.00
ATOM   2113  CD2 LEU E  20       6.466 -14.320  -1.235  1.00 50.00
ATOM   2114  N   TYR E  21       2.902 -10.266   0.428  1.00 50.00
ATOM   2115  CA  TYR E  21       2.648  -8.932   1.006  1.00 50.00
ATOM   2116  C   TYR E  21       1.426  -8.964   1.938  1.00 50.00
ATOM   2117  O   TYR E  21       1.417  -8.394   3.027  1.00 50.00
ATOM   2118  CB  TYR E  21       2.395  -7.954  -0.139  1.00 50.00
ATOM   2119  CG  TYR E  21       2.203  -6.530   0.384  1.00 50.00
ATOM   2120  CD1 TYR E  21       3.332  -5.821   0.690  1.00 50.00
ATOM   2121  CD2 TYR E  21       1.008  -5.865   0.288  1.00 50.00
ATOM   2122  CE1 TYR E  21       3.342  -4.464   0.944  1.00 50.00
ATOM   2123  CE2 TYR E  21       1.011  -4.470   0.458  1.00 50.00
ATOM   2124  CZ  TYR E  21       2.133  -3.775   0.806  1.00 50.00
ATOM   2125  OH  TYR E  21       2.024  -2.495   1.258  1.00 50.00
ATOM   2126  N   PHE E  22       0.409  -9.695   1.564  1.00 50.00
ATOM   2127  CA  PHE E  22      -0.852  -9.836   2.308  1.00 50.00
ATOM   2128  C   PHE E  22      -0.633 -10.447   3.703  1.00 50.00
ATOM   2129  O   PHE E  22      -1.149  -9.965   4.701  1.00 50.00
ATOM   2130  CB  PHE E  22      -1.776 -10.711   1.465  1.00 50.00
ATOM   2131  CG  PHE E  22      -3.146 -10.907   2.094  1.00 50.00
ATOM   2132  CD1 PHE E  22      -4.016  -9.830   2.137  1.00 50.00
ATOM   2133  CD2 PHE E  22      -3.595 -12.179   2.428  1.00 50.00
ATOM   2134  CE1 PHE E  22      -5.340 -10.019   2.475  1.00 50.00
ATOM   2135  CE2 PHE E  22      -4.922 -12.367   2.779  1.00 50.00
ATOM   2136  CZ  PHE E  22      -5.801 -11.291   2.800  1.00 50.00
ATOM   2137  N   VAL E  23       0.283 -11.417   3.743  1.00 50.00
ATOM   2138  CA  VAL E  23       0.604 -12.140   4.977  1.00 50.00
ATOM   2139  C   VAL E  23       1.287 -11.236   6.013  1.00 50.00
ATOM   2140  O   VAL E  23       1.019 -11.391   7.198  1.00 50.00
ATOM   2141  CB  VAL E  23       1.409 -13.400   4.626  1.00 50.00
ATOM   2142  CG1 VAL E  23       2.842 -13.072   4.237  1.00 50.00
ATOM   2143  CG2 VAL E  23       1.365 -14.426   5.752  1.00 50.00
ATOM   2144  N   ILE E  24       2.085 -10.260   5.554  1.00 50.00
ATOM   2145  CA  ILE E  24       2.776  -9.318   6.457  1.00 50.00
ATOM   2146  C   ILE E  24       1.744  -8.461   7.220  1.00 50.00
ATOM   2147  O   ILE E  24       1.802  -8.388   8.448  1.00 50.00
ATOM   2148  CB  ILE E  24       3.815  -8.405   5.765  1.00 50.00
ATOM   2149  CG1 ILE E  24       3.120  -7.344   4.909  1.00 50.00
ATOM   2150  CG2 ILE E  24       4.812  -9.236   4.944  1.00 50.00
ATOM   2151  CD1 ILE E  24       3.887  -6.134   4.426  1.00 50.00
ATOM   2152  N   PHE E  25       0.740  -7.972   6.504  1.00 50.00
ATOM   2153  CA  PHE E  25      -0.336  -7.133   7.076  1.00 50.00
ATOM   2154  C   PHE E  25      -1.169  -7.902   8.092  1.00 50.00
ATOM   2155  O   PHE E  25      -1.520  -7.366   9.148  1.00 50.00
ATOM   2156  CB  PHE E  25      -1.269  -6.603   5.992  1.00 50.00
ATOM   2157  CG  PHE E  25      -0.661  -5.386   5.314  1.00 50.00
ATOM   2158  CD1 PHE E  25      -0.782  -4.134   5.896  1.00 50.00
ATOM   2159  CD2 PHE E  25       0.125  -5.552   4.186  1.00 50.00
ATOM   2160  CE1 PHE E  25      -0.108  -3.040   5.363  1.00 50.00
ATOM   2161  CE2 PHE E  25       0.799  -4.463   3.679  1.00 50.00
ATOM   2162  CZ  PHE E  25       0.691  -3.202   4.243  1.00 50.00
ATOM   2163  N   PHE E  26      -1.337  -9.182   7.801  1.00 50.00
ATOM   2164  CA  PHE E  26      -2.070 -10.113   8.667  1.00 50.00
ATOM   2165  C   PHE E  26      -1.337 -10.395   9.993  1.00 50.00
ATOM   2166  O   PHE E  26      -1.968 -10.600  11.021  1.00 50.00
ATOM   2167  CB  PHE E  26      -2.313 -11.405   7.885  1.00 50.00
ATOM   2168  CG  PHE E  26      -3.235 -12.349   8.652  1.00 50.00
ATOM   2169  CD1 PHE E  26      -2.687 -13.261   9.554  1.00 50.00
ATOM   2170  CD2 PHE E  26      -4.603 -12.324   8.429  1.00 50.00
ATOM   2171  CE1 PHE E  26      -3.523 -14.155  10.213  1.00 50.00
ATOM   2172  CE2 PHE E  26      -5.431 -13.220   9.077  1.00 50.00
ATOM   2173  CZ  PHE E  26      -4.881 -14.147   9.977  1.00 50.00
ATOM   2174  N   VAL E  27      -0.003 -10.335   9.963  1.00 50.00
ATOM   2175  CA  VAL E  27       0.828 -10.756  11.106  1.00 50.00
ATOM   2176  C   VAL E  27       1.514  -9.608  11.877  1.00 50.00
ATOM   2177  O   VAL E  27       1.547  -9.628  13.095  1.00 50.00
ATOM   2178  CB  VAL E  27       1.819 -11.847  10.651  1.00 50.00
ATOM   2179  CG1 VAL E  27       2.753 -11.358   9.550  1.00 50.00
ATOM   2180  CG2 VAL E  27       2.644 -12.433  11.802  1.00 50.00
ATOM   2181  N   ALA E  28       1.997  -8.592  11.147  1.00 50.00
ATOM   2182  CA  ALA E  28       2.769  -7.485  11.745  1.00 50.00
ATOM   2183  C   ALA E  28       1.971  -6.714  12.806  1.00 50.00
ATOM   2184  O   ALA E  28       2.446  -6.548  13.933  1.00 50.00
ATOM   2185  CB  ALA E  28       3.241  -6.523  10.649  1.00 50.00
ATOM   2186  N   ALA E  29       0.697  -6.475  12.509  1.00 50.00
ATOM   2187  CA  ALA E  29      -0.222  -5.749  13.412  1.00 50.00
ATOM   2188  C   ALA E  29      -0.481  -6.494  14.732  1.00 50.00
ATOM   2189  O   ALA E  29      -0.498  -5.888  15.807  1.00 50.00
ATOM   2190  CB  ALA E  29      -1.546  -5.503  12.694  1.00 50.00
ATOM   2191  N   TRP E  30      -0.547  -7.815  14.635  1.00 50.00
ATOM   2192  CA  TRP E  30      -0.773  -8.709  15.783  1.00 50.00
ATOM   2193  C   TRP E  30       0.504  -8.954  16.602  1.00 50.00
ATOM   2194  O   TRP E  30       0.449  -9.122  17.820  1.00 50.00
ATOM   2195  CB  TRP E  30      -1.344 -10.033  15.279  1.00 50.00
ATOM   2196  CG  TRP E  30      -1.792 -10.960  16.413  1.00 50.00
ATOM   2197  CD1 TRP E  30      -1.665 -12.283  16.400  1.00 50.00
ATOM   2198  CD2 TRP E  30      -2.476 -10.617  17.575  1.00 50.00
ATOM   2199  NE1 TRP E  30      -2.249 -12.796  17.479  1.00 50.00
ATOM   2200  CE2 TRP E  30      -2.762 -11.816  18.216  1.00 50.00
ATOM   2201  CE3 TRP E  30      -2.952  -9.420  18.098  1.00 50.00
ATOM   2202  CZ2 TRP E  30      -3.533 -11.819  19.367  1.00 50.00
ATOM   2203  CZ3 TRP E  30      -3.725  -9.420  19.249  1.00 50.00
ATOM   2204  CH2 TRP E  30      -4.021 -10.622  19.878  1.00 50.00
ATOM   2205  N   TYR E  31       1.644  -8.857  15.926  1.00 50.00
ATOM   2206  CA  TYR E  31       2.976  -9.048  16.528  1.00 50.00
ATOM   2207  C   TYR E  31       3.290  -7.986  17.595  1.00 50.00
ATOM   2208  O   TYR E  31       3.994  -8.268  18.563  1.00 50.00
ATOM   2209  CB  TYR E  31       4.033  -9.018  15.422  1.00 50.00
ATOM   2210  CG  TYR E  31       5.392  -9.540  15.902  1.00 50.00
ATOM   2211  CD1 TYR E  31       5.488 -10.781  16.522  1.00 50.00
ATOM   2212  CD2 TYR E  31       6.536  -8.792  15.671  1.00 50.00
ATOM   2213  CE1 TYR E  31       6.728 -11.279  16.909  1.00 50.00
ATOM   2214  CE2 TYR E  31       7.773  -9.295  16.046  1.00 50.00
ATOM   2215  CZ  TYR E  31       7.871 -10.536  16.669  1.00 50.00
ATOM   2216  OH  TYR E  31       9.095 -11.069  16.922  1.00 50.00
ATOM   2217  N   ILE E  32       2.676  -6.812  17.441  1.00 50.00
ATOM   2218  CA  ILE E  32       2.846  -5.670  18.366  1.00 50.00
ATOM   2219  C   ILE E  32       2.249  -5.955  19.759  1.00 50.00
ATOM   2220  O   ILE E  32       2.803  -5.551  20.774  1.00 50.00
ATOM   2221  CB  ILE E  32       2.274  -4.380  17.738  1.00 50.00
ATOM   2222  CG1 ILE E  32       2.988  -4.079  16.407  1.00 50.00
ATOM   2223  CG2 ILE E  32       2.398  -3.184  18.701  1.00 50.00
ATOM   2224  CD1 ILE E  32       2.409  -2.901  15.611  1.00 50.00
ATOM   2225  N   LYS E  33       1.121  -6.676  19.784  1.00 50.00
ATOM   2226  CA  LYS E  33       0.407  -6.982  21.037  1.00 50.00
ATOM   2227  C   LYS E  33       0.384  -8.498  21.314  1.00 50.00
ATOM   2228  O   LYS E  33      -0.252  -8.957  22.265  1.00 50.00
ATOM   2229  CB  LYS E  33      -1.041  -6.478  20.938  1.00 50.00
ATOM   2230  CG  LYS E  33      -1.179  -5.027  20.453  1.00 50.00
ATOM   2231  CD  LYS E  33      -0.442  -3.985  21.308  1.00 50.00
ATOM   2232  CE  LYS E  33      -1.001  -3.841  22.726  1.00 50.00
ATOM   2233  NZ  LYS E  33      -2.377  -3.329  22.708  1.00 50.00
ATOM   2234  N   GLY E  34       1.333  -9.188  20.676  1.00 50.00
ATOM   2235  CA  GLY E  34       1.348 -10.665  20.589  1.00 50.00
ATOM   2236  C   GLY E  34       1.434 -11.397  21.932  1.00 50.00
ATOM   2237  O   GLY E  34       0.794 -12.433  22.118  1.00 50.00
ATOM   2238  N   ARG E  35       2.150 -10.799  22.885  1.00 50.00
ATOM   2239  CA  ARG E  35       2.420 -11.444  24.181  1.00 50.00
ATOM   2240  C   ARG E  35       1.612 -10.867  25.366  1.00 50.00
ATOM   2241  O   ARG E  35       1.603 -11.413  26.456  1.00 50.00
ATOM   2242  CB  ARG E  35       3.925 -11.351  24.450  1.00 50.00
ATOM   2243  CG  ARG E  35       4.355 -12.240  25.623  1.00 50.00
ATOM   2244  CD  ARG E  35       5.754 -11.884  26.122  1.00 50.00
ATOM   2245  NE  ARG E  35       5.787 -10.476  26.558  1.00 50.00
ATOM   2246  CZ  ARG E  35       5.720 -10.032  27.818  1.00 50.00
ATOM   2247  NH1 ARG E  35       5.616 -10.870  28.838  1.00 50.00
ATOM   2248  NH2 ARG E  35       5.706  -8.728  28.054  1.00 50.00
ATOM   2249  N   VAL E  36       0.813  -9.829  25.087  1.00 50.00
ATOM   2250  CA  VAL E  36       0.005  -9.166  26.125  1.00 50.00
ATOM   2251  C   VAL E  36      -1.509  -9.467  25.962  1.00 50.00
ATOM   2252  O   VAL E  36      -2.389  -8.710  26.312  1.00 50.00
ATOM   2253  CB  VAL E  36       0.337  -7.659  26.102  1.00 50.00
ATOM   2254  CG1 VAL E  36      -0.119  -6.956  24.818  1.00 50.00
ATOM   2255  CG2 VAL E  36      -0.170  -6.940  27.357  1.00 50.00
ATOM   2256  N   VAL E  37      -1.761 -10.650  25.390  1.00 50.00
ATOM   2257  CA  VAL E  37      -3.123 -11.043  25.000  1.00 50.00
ATOM   2258  C   VAL E  37      -3.476 -12.465  25.475  1.00 50.00
ATOM   2259  O   VAL E  37      -2.592 -13.283  25.681  1.00 50.00
ATOM   2260  CB  VAL E  37      -3.341 -10.872  23.484  1.00 50.00
ATOM   2261  CG1 VAL E  37      -3.348  -9.391  23.091  1.00 50.00
ATOM   2262  CG2 VAL E  37      -2.315 -11.653  22.660  1.00 50.00
ATOM   2263  N   PRO E  38      -4.788 -12.720  25.672  1.00 50.00
ATOM   2264  CA  PRO E  38      -5.295 -14.045  26.060  1.00 50.00
ATOM   2265  C   PRO E  38      -5.331 -15.028  24.882  1.00 50.00
ATOM   2266  O   PRO E  38      -5.185 -14.647  23.719  1.00 50.00
ATOM   2267  CB  PRO E  38      -6.702 -13.745  26.585  1.00 50.00
ATOM   2268  CG  PRO E  38      -7.156 -12.583  25.707  1.00 50.00
ATOM   2269  CD  PRO E  38      -5.886 -11.741  25.592  1.00 50.00
ATOM   2270  N   LEU E  39      -5.664 -16.272  25.179  1.00 50.00
ATOM   2271  CA  LEU E  39      -5.882 -17.317  24.154  1.00 50.00
ATOM   2272  C   LEU E  39      -7.123 -17.006  23.287  1.00 50.00
ATOM   2273  O   LEU E  39      -7.152 -17.281  22.092  1.00 50.00
ATOM   2274  CB  LEU E  39      -6.000 -18.676  24.857  1.00 50.00
ATOM   2275  CG  LEU E  39      -6.133 -19.890  23.922  1.00 50.00
ATOM   2276  CD1 LEU E  39      -5.696 -21.148  24.669  1.00 50.00
ATOM   2277  CD2 LEU E  39      -7.579 -20.117  23.465  1.00 50.00
ATOM   2278  N   ALA E  40      -8.130 -16.403  23.927  1.00 50.00
ATOM   2279  CA  ALA E  40      -9.416 -16.061  23.287  1.00 50.00
ATOM   2280  C   ALA E  40      -9.262 -15.166  22.047  1.00 50.00
ATOM   2281  O   ALA E  40      -9.933 -15.386  21.043  1.00 50.00
ATOM   2282  CB  ALA E  40     -10.326 -15.375  24.308  1.00 50.00
ATOM   2283  N   THR E  41      -8.276 -14.262  22.084  1.00 50.00
ATOM   2284  CA  THR E  41      -7.983 -13.367  20.946  1.00 50.00
ATOM   2285  C   THR E  41      -7.463 -14.129  19.718  1.00 50.00
ATOM   2286  O   THR E  41      -7.946 -13.906  18.613  1.00 50.00
ATOM   2287  CB  THR E  41      -6.979 -12.266  21.308  1.00 50.00
ATOM   2288  OG1 THR E  41      -5.790 -12.869  21.817  1.00 50.00
ATOM   2289  CG2 THR E  41      -7.580 -11.262  22.294  1.00 50.00
ATOM   2290  N   TYR E  42      -6.594 -15.112  19.963  1.00 50.00
ATOM   2291  CA  TYR E  42      -6.073 -16.010  18.913  1.00 50.00
ATOM   2292  C   TYR E  42      -7.170 -16.898  18.321  1.00 50.00
ATOM   2293  O   TYR E  42      -7.338 -16.925  17.104  1.00 50.00
ATOM   2294  CB  TYR E  42      -4.955 -16.900  19.457  1.00 50.00
ATOM   2295  CG  TYR E  42      -3.652 -16.121  19.633  1.00 50.00
ATOM   2296  CD1 TYR E  42      -3.407 -15.429  20.809  1.00 50.00
ATOM   2297  CD2 TYR E  42      -2.690 -16.169  18.633  1.00 50.00
ATOM   2298  CE1 TYR E  42      -2.191 -14.783  20.990  1.00 50.00
ATOM   2299  CE2 TYR E  42      -1.473 -15.522  18.814  1.00 50.00
ATOM   2300  CZ  TYR E  42      -1.230 -14.826  19.988  1.00 50.00
ATOM   2301  OH  TYR E  42      -0.056 -14.161  20.127  1.00 50.00
ATOM   2302  N   SER E  43      -8.032 -17.408  19.200  1.00 50.00
ATOM   2303  CA  SER E  43      -9.182 -18.257  18.819  1.00 50.00
ATOM   2304  C   SER E  43     -10.161 -17.514  17.894  1.00 50.00
ATOM   2305  O   SER E  43     -10.580 -18.051  16.863  1.00 50.00
ATOM   2306  CB  SER E  43      -9.922 -18.716  20.077  1.00 50.00
ATOM   2307  OG  SER E  43     -10.971 -19.617  19.716  1.00 50.00
ATOM   2308  N   LEU E  44     -10.314 -16.225  18.162  1.00 50.00
ATOM   2309  CA  LEU E  44     -11.170 -15.317  17.372  1.00 50.00
ATOM   2310  C   LEU E  44     -10.703 -15.141  15.918  1.00 50.00
ATOM   2311  O   LEU E  44     -11.507 -15.083  14.993  1.00 50.00
ATOM   2312  CB  LEU E  44     -11.239 -13.959  18.084  1.00 50.00
ATOM   2313  CG  LEU E  44     -12.081 -12.919  17.332  1.00 50.00
ATOM   2314  CD1 LEU E  44     -13.547 -13.348  17.210  1.00 50.00
ATOM   2315  CD2 LEU E  44     -11.962 -11.557  18.015  1.00 50.00
ATOM   2316  N   THR E  45      -9.385 -15.150  15.740  1.00 50.00
ATOM   2317  CA  THR E  45      -8.750 -14.828  14.448  1.00 50.00
ATOM   2318  C   THR E  45      -8.212 -16.044  13.682  1.00 50.00
ATOM   2319  O   THR E  45      -8.201 -16.046  12.450  1.00 50.00
ATOM   2320  CB  THR E  45      -7.611 -13.828  14.644  1.00 50.00
ATOM   2321  OG1 THR E  45      -6.654 -14.351  15.575  1.00 50.00
ATOM   2322  CG2 THR E  45      -8.174 -12.468  15.064  1.00 50.00
ATOM   2323  N   GLY E  46      -7.917 -17.108  14.430  1.00 50.00
ATOM   2324  CA  GLY E  46      -7.339 -18.360  13.892  1.00 50.00
ATOM   2325  C   GLY E  46      -8.252 -19.050  12.873  1.00 50.00
ATOM   2326  O   GLY E  46      -7.773 -19.702  11.942  1.00 50.00
ATOM   2327  N   LEU E  47      -9.557 -18.872  13.045  1.00 50.00
ATOM   2328  CA  LEU E  47     -10.581 -19.450  12.157  1.00 50.00
ATOM   2329  C   LEU E  47     -10.711 -18.678  10.822  1.00 50.00
ATOM   2330  O   LEU E  47     -11.011 -19.234   9.780  1.00 50.00
ATOM   2331  CB  LEU E  47     -11.905 -19.487  12.935  1.00 50.00
ATOM   2332  CG  LEU E  47     -13.066 -20.206  12.231  1.00 50.00
ATOM   2333  CD1 LEU E  47     -14.095 -20.638  13.274  1.00 50.00
ATOM   2334  CD2 LEU E  47     -13.792 -19.298  11.232  1.00 50.00
ATOM   2335  N   TRP E  48     -10.391 -17.378  10.898  1.00 50.00
ATOM   2336  CA  TRP E  48     -10.712 -16.402   9.850  1.00 50.00
ATOM   2337  C   TRP E  48     -10.030 -16.591   8.487  1.00 50.00
ATOM   2338  O   TRP E  48     -10.627 -16.258   7.468  1.00 50.00
ATOM   2339  CB  TRP E  48     -10.422 -15.000  10.390  1.00 50.00
ATOM   2340  CG  TRP E  48     -11.066 -13.928   9.510  1.00 50.00
ATOM   2341  CD1 TRP E  48     -12.270 -13.977   8.952  1.00 50.00
ATOM   2342  CD2 TRP E  48     -10.508 -12.702   9.202  1.00 50.00
ATOM   2343  NE1 TRP E  48     -12.505 -12.837   8.303  1.00 50.00
ATOM   2344  CE2 TRP E  48     -11.453 -12.036   8.435  1.00 50.00
ATOM   2345  CE3 TRP E  48      -9.269 -12.135   9.454  1.00 50.00
ATOM   2346  CZ2 TRP E  48     -11.159 -10.788   7.910  1.00 50.00
ATOM   2347  CZ3 TRP E  48      -8.967 -10.897   8.912  1.00 50.00
ATOM   2348  CH2 TRP E  48      -9.914 -10.226   8.138  1.00 50.00
ATOM   2349  N   SER E  49      -8.847 -17.219   8.468  1.00 50.00
ATOM   2350  CA  SER E  49      -8.088 -17.442   7.215  1.00 50.00
ATOM   2351  C   SER E  49      -8.910 -18.144   6.126  1.00 50.00
ATOM   2352  O   SER E  49      -8.765 -17.836   4.938  1.00 50.00
ATOM   2353  CB  SER E  49      -6.827 -18.276   7.454  1.00 50.00
ATOM   2354  OG  SER E  49      -5.958 -17.587   8.352  1.00 50.00
ATOM   2355  N   PHE E  50      -9.855 -18.969   6.550  1.00 50.00
ATOM   2356  CA  PHE E  50     -10.792 -19.671   5.648  1.00 50.00
ATOM   2357  C   PHE E  50     -11.704 -18.712   4.862  1.00 50.00
ATOM   2358  O   PHE E  50     -11.899 -18.889   3.662  1.00 50.00
ATOM   2359  CB  PHE E  50     -11.615 -20.664   6.467  1.00 50.00
ATOM   2360  CG  PHE E  50     -12.560 -21.477   5.581  1.00 50.00
ATOM   2361  CD1 PHE E  50     -12.060 -22.541   4.831  1.00 50.00
ATOM   2362  CD2 PHE E  50     -13.923 -21.246   5.645  1.00 50.00
ATOM   2363  CE1 PHE E  50     -12.937 -23.383   4.163  1.00 50.00
ATOM   2364  CE2 PHE E  50     -14.801 -22.096   4.987  1.00 50.00
ATOM   2365  CZ  PHE E  50     -14.303 -23.171   4.248  1.00 50.00
ATOM   2366  N   SER E  51     -12.170 -17.653   5.525  1.00 50.00
ATOM   2367  CA  SER E  51     -12.967 -16.589   4.879  1.00 50.00
ATOM   2368  C   SER E  51     -12.167 -15.870   3.778  1.00 50.00
ATOM   2369  O   SER E  51     -12.628 -15.718   2.658  1.00 50.00
ATOM   2370  CB  SER E  51     -13.437 -15.566   5.915  1.00 50.00
ATOM   2371  OG  SER E  51     -14.254 -14.582   5.278  1.00 50.00
ATOM   2372  N   LEU E  52     -10.881 -15.642   4.077  1.00 50.00
ATOM   2373  CA  LEU E  52      -9.921 -15.039   3.135  1.00 50.00
ATOM   2374  C   LEU E  52      -9.650 -15.958   1.936  1.00 50.00
ATOM   2375  O   LEU E  52      -9.597 -15.503   0.795  1.00 50.00
ATOM   2376  CB  LEU E  52      -8.606 -14.737   3.869  1.00 50.00
ATOM   2377  CG  LEU E  52      -8.625 -13.476   4.747  1.00 50.00
ATOM   2378  CD1 LEU E  52      -9.717 -13.472   5.819  1.00 50.00
ATOM   2379  CD2 LEU E  52      -7.278 -13.350   5.454  1.00 50.00
ATOM   2380  N   LEU E  53      -9.631 -17.253   2.226  1.00 50.00
ATOM   2381  CA  LEU E  53      -9.416 -18.306   1.220  1.00 50.00
ATOM   2382  C   LEU E  53     -10.603 -18.485   0.264  1.00 50.00
ATOM   2383  O   LEU E  53     -10.416 -18.761  -0.919  1.00 50.00
ATOM   2384  CB  LEU E  53      -9.086 -19.623   1.932  1.00 50.00
ATOM   2385  CG  LEU E  53      -8.711 -20.743   0.951  1.00 50.00
ATOM   2386  CD1 LEU E  53      -7.434 -20.410   0.170  1.00 50.00
ATOM   2387  CD2 LEU E  53      -8.562 -22.065   1.702  1.00 50.00
ATOM   2388  N   LEU E  54     -11.809 -18.286   0.790  1.00 50.00
ATOM   2389  CA  LEU E  54     -13.033 -18.543   0.023  1.00 50.00
ATOM   2390  C   LEU E  54     -13.644 -17.329  -0.661  1.00 50.00
ATOM   2391  O   LEU E  54     -14.275 -17.483  -1.704  1.00 50.00
ATOM   2392  CB  LEU E  54     -14.119 -19.165   0.893  1.00 50.00
ATOM   2393  CG  LEU E  54     -13.802 -20.570   1.399  1.00 50.00
ATOM   2394  CD1 LEU E  54     -15.118 -21.092   1.952  1.00 50.00
ATOM   2395  CD2 LEU E  54     -13.289 -21.529   0.316  1.00 50.00
ATOM   2396  N   LEU E  55     -13.448 -16.158  -0.058  1.00 50.00
ATOM   2397  CA  LEU E  55     -14.078 -14.924  -0.555  1.00 50.00
ATOM   2398  C   LEU E  55     -13.737 -14.709  -2.036  1.00 50.00
ATOM   2399  O   LEU E  55     -14.612 -14.348  -2.818  1.00 50.00
ATOM   2400  CB  LEU E  55     -13.654 -13.722   0.301  1.00 50.00
ATOM   2401  CG  LEU E  55     -14.572 -12.500   0.126  1.00 50.00
ATOM   2402  CD1 LEU E  55     -14.367 -11.539   1.295  1.00 50.00
ATOM   2403  CD2 LEU E  55     -14.292 -11.717  -1.161  1.00 50.00
ATOM   2404  N   ALA E  56     -12.476 -14.970  -2.392  1.00 50.00
ATOM   2405  CA  ALA E  56     -12.029 -14.826  -3.778  1.00 50.00
ATOM   2406  C   ALA E  56     -10.687 -15.509  -4.065  1.00 50.00
ATOM   2407  O   ALA E  56      -9.740 -15.388  -3.298  1.00 50.00
ATOM   2408  CB  ALA E  56     -11.925 -13.346  -4.107  1.00 50.00
ATOM   2409  N   LEU E  57     -10.617 -16.312  -5.128  1.00 50.00
ATOM   2410  CA  LEU E  57     -11.723 -16.784  -6.001  1.00 50.00
ATOM   2411  C   LEU E  57     -12.574 -15.724  -6.745  1.00 50.00
ATOM   2412  O   LEU E  57     -13.718 -15.451  -6.385  1.00 50.00
ATOM   2413  CB  LEU E  57     -12.635 -17.763  -5.235  1.00 50.00
ATOM   2414  CG  LEU E  57     -11.880 -18.940  -4.612  1.00 50.00
ATOM   2415  CD1 LEU E  57     -12.847 -19.773  -3.772  1.00 50.00
ATOM   2416  CD2 LEU E  57     -11.224 -19.806  -5.691  1.00 50.00
ATOM   2417  N   PRO E  58     -11.986 -15.065  -7.755  1.00 50.00
ATOM   2418  CA  PRO E  58     -12.766 -14.286  -8.738  1.00 50.00
ATOM   2419  C   PRO E  58     -13.573 -15.246  -9.627  1.00 50.00
ATOM   2420  O   PRO E  58     -13.251 -16.425  -9.740  1.00 50.00
ATOM   2421  CB  PRO E  58     -11.716 -13.539  -9.563  1.00 50.00
ATOM   2422  CG  PRO E  58     -10.549 -13.388  -8.592  1.00 50.00
ATOM   2423  CD  PRO E  58     -10.556 -14.721  -7.846  1.00 50.00
ATOM   2424  N   GLN E  59     -14.575 -14.688 -10.310  1.00 50.00
ATOM   2425  CA  GLN E  59     -15.435 -15.440 -11.248  1.00 50.00
ATOM   2426  C   GLN E  59     -14.619 -16.146 -12.347  1.00 50.00
ATOM   2427  O   GLN E  59     -13.619 -15.645 -12.831  1.00 50.00
ATOM   2428  CB  GLN E  59     -16.446 -14.494 -11.905  1.00 50.00
ATOM   2429  CG  GLN E  59     -17.471 -13.926 -10.915  1.00 50.00
ATOM   2430  CD  GLN E  59     -18.379 -15.015 -10.344  1.00 50.00
ATOM   2431  OE1 GLN E  59     -18.149 -15.575  -9.278  1.00 50.00
ATOM   2432  NE2 GLN E  59     -19.422 -15.341 -11.067  1.00 50.00
ATOM   2433  N   GLN E  60     -15.141 -17.314 -12.749  1.00 50.00
ATOM   2434  CA  GLN E  60     -14.481 -18.180 -13.742  1.00 50.00
ATOM   2435  C   GLN E  60     -14.728 -17.711 -15.181  1.00 50.00
ATOM   2436  O   GLN E  60     -15.781 -17.170 -15.512  1.00 50.00
ATOM   2437  CB  GLN E  60     -14.958 -19.628 -13.584  1.00 50.00
ATOM   2438  CG  GLN E  60     -14.659 -20.170 -12.184  1.00 50.00
ATOM   2439  CD  GLN E  60     -15.083 -21.629 -12.058  1.00 50.00
ATOM   2440  OE1 GLN E  60     -16.257 -21.982 -12.052  1.00 50.00
ATOM   2441  NE2 GLN E  60     -14.113 -22.510 -12.031  1.00 50.00
ATOM   2442  N   ALA E  61     -13.761 -18.042 -16.031  1.00 50.00
ATOM   2443  CA  ALA E  61     -13.792 -17.693 -17.465  1.00 50.00
ATOM   2444  C   ALA E  61     -14.413 -18.792 -18.339  1.00 50.00
ATOM   2445  O   ALA E  61     -14.919 -18.489 -19.424  1.00 50.00
ATOM   2446  CB  ALA E  61     -12.371 -17.398 -17.951  1.00 50.00
ATOM   2447  N   TYR E  62     -14.329 -20.035 -17.878  1.00 50.00
ATOM   2448  CA  TYR E  62     -14.757 -21.241 -18.631  1.00 50.00
ATOM   2449  C   TYR E  62     -13.926 -21.419 -19.909  1.00 50.00
ATOM   2450  O   TYR E  62     -14.380 -21.265 -21.041  1.00 50.00
ATOM   2451  CB  TYR E  62     -16.261 -21.199 -18.943  1.00 50.00
ATOM   2452  CG  TYR E  62     -17.085 -21.348 -17.668  1.00 50.00
ATOM   2453  CD1 TYR E  62     -17.363 -20.249 -16.868  1.00 50.00
ATOM   2454  CD2 TYR E  62     -17.465 -22.623 -17.283  1.00 50.00
ATOM   2455  CE1 TYR E  62     -18.020 -20.435 -15.657  1.00 50.00
ATOM   2456  CE2 TYR E  62     -18.119 -22.811 -16.073  1.00 50.00
ATOM   2457  CZ  TYR E  62     -18.396 -21.714 -15.269  1.00 50.00
ATOM   2458  OH  TYR E  62     -19.085 -21.881 -14.112  1.00 50.00
ATOM   2459  N   ALA E  63     -12.640 -21.645 -19.664  1.00 50.00
ATOM   2460  CA  ALA E  63     -11.631 -21.892 -20.714  1.00 50.00
ATOM   2461  C   ALA E  63     -10.568 -22.889 -20.225  1.00 50.00
ATOM   2462  O   ALA E  63     -10.145 -23.732 -21.042  1.00 50.00
ATOM   2463  CB  ALA E  63     -10.966 -20.568 -21.109  1.00 50.00
ATOM   2464  OXT ALA E  64     -10.260 -22.815 -19.011  1.00 99.99
TER    2465      ALA E  64                                        
ATOM   2466  N   ALA F   1       7.304 -14.807 -26.433  1.00 50.00
ATOM   2467  CA  ALA F   1       6.441 -13.682 -26.857  1.00 50.00
ATOM   2468  C   ALA F   1       6.282 -12.597 -25.775  1.00 50.00
ATOM   2469  O   ALA F   1       6.590 -11.424 -25.994  1.00 50.00
ATOM   2470  CB  ALA F   1       5.062 -14.232 -27.244  1.00 50.00
ATOM   2471  N   LEU F   2       5.936 -13.044 -24.571  1.00 50.00
ATOM   2472  CA  LEU F   2       5.715 -12.163 -23.412  1.00 50.00
ATOM   2473  C   LEU F   2       6.565 -12.512 -22.181  1.00 50.00
ATOM   2474  O   LEU F   2       6.670 -11.743 -21.250  1.00 50.00
ATOM   2475  CB  LEU F   2       4.235 -12.166 -23.008  1.00 50.00
ATOM   2476  CG  LEU F   2       3.295 -11.696 -24.126  1.00 50.00
ATOM   2477  CD1 LEU F   2       1.850 -11.770 -23.636  1.00 50.00
ATOM   2478  CD2 LEU F   2       3.611 -10.274 -24.602  1.00 50.00
ATOM   2479  N   GLU F   3       7.250 -13.659 -22.268  1.00 50.00
ATOM   2480  CA  GLU F   3       8.068 -14.208 -21.167  1.00 50.00
ATOM   2481  C   GLU F   3       9.163 -13.237 -20.725  1.00 50.00
ATOM   2482  O   GLU F   3       9.322 -13.027 -19.520  1.00 50.00
ATOM   2483  CB  GLU F   3       8.695 -15.555 -21.556  1.00 50.00
ATOM   2484  CG  GLU F   3       7.666 -16.686 -21.721  1.00 50.00
ATOM   2485  CD  GLU F   3       6.694 -16.504 -22.893  1.00 50.00
ATOM   2486  OE1 GLU F   3       7.105 -15.862 -23.887  1.00 50.00
ATOM   2487  OE2 GLU F   3       5.501 -16.816 -22.719  1.00 50.00
ATOM   2488  N   LYS F   4       9.711 -12.493 -21.679  1.00 50.00
ATOM   2489  CA  LYS F   4      10.690 -11.419 -21.415  1.00 50.00
ATOM   2490  C   LYS F   4      10.092 -10.266 -20.593  1.00 50.00
ATOM   2491  O   LYS F   4      10.690  -9.773 -19.639  1.00 50.00
ATOM   2492  CB  LYS F   4      11.233 -10.877 -22.739  1.00 50.00
ATOM   2493  CG  LYS F   4      12.069 -11.916 -23.500  1.00 50.00
ATOM   2494  CD  LYS F   4      13.369 -12.302 -22.783  1.00 50.00
ATOM   2495  CE  LYS F   4      14.341 -11.121 -22.703  1.00 50.00
ATOM   2496  NZ  LYS F   4      15.590 -11.505 -22.038  1.00 50.00
ATOM   2497  N   LEU F   5       8.847  -9.939 -20.907  1.00 50.00
ATOM   2498  CA  LEU F   5       8.076  -8.904 -20.196  1.00 50.00
ATOM   2499  C   LEU F   5       7.648  -9.349 -18.787  1.00 50.00
ATOM   2500  O   LEU F   5       7.770  -8.606 -17.824  1.00 50.00
ATOM   2501  CB  LEU F   5       6.845  -8.517 -21.023  1.00 50.00
ATOM   2502  CG  LEU F   5       7.196  -8.093 -22.456  1.00 50.00
ATOM   2503  CD1 LEU F   5       5.923  -7.719 -23.210  1.00 50.00
ATOM   2504  CD2 LEU F   5       8.186  -6.926 -22.485  1.00 50.00
ATOM   2505  N   VAL F   6       7.264 -10.624 -18.691  1.00 50.00
ATOM   2506  CA  VAL F   6       6.827 -11.242 -17.422  1.00 50.00
ATOM   2507  C   VAL F   6       7.993 -11.336 -16.424  1.00 50.00
ATOM   2508  O   VAL F   6       7.884 -10.889 -15.294  1.00 50.00
ATOM   2509  CB  VAL F   6       6.190 -12.622 -17.675  1.00 50.00
ATOM   2510  CG1 VAL F   6       5.776 -13.319 -16.372  1.00 50.00
ATOM   2511  CG2 VAL F   6       4.949 -12.496 -18.562  1.00 50.00
ATOM   2512  N   ILE F   7       9.126 -11.871 -16.907  1.00 50.00
ATOM   2513  CA  ILE F   7      10.340 -12.013 -16.080  1.00 50.00
ATOM   2514  C   ILE F   7      10.843 -10.645 -15.592  1.00 50.00
ATOM   2515  O   ILE F   7      11.284 -10.519 -14.445  1.00 50.00
ATOM   2516  CB  ILE F   7      11.460 -12.780 -16.812  1.00 50.00
ATOM   2517  CG1 ILE F   7      11.932 -12.033 -18.071  1.00 50.00
ATOM   2518  CG2 ILE F   7      11.005 -14.222 -17.082  1.00 50.00
ATOM   2519  CD1 ILE F   7      13.142 -12.623 -18.800  1.00 50.00
ATOM   2520  N   LEU F   8      10.610  -9.626 -16.404  1.00 50.00
ATOM   2521  CA  LEU F   8      10.903  -8.221 -16.062  1.00 50.00
ATOM   2522  C   LEU F   8      10.120  -7.780 -14.815  1.00 50.00
ATOM   2523  O   LEU F   8      10.694  -7.248 -13.865  1.00 50.00
ATOM   2524  CB  LEU F   8      10.561  -7.328 -17.260  1.00 50.00
ATOM   2525  CG  LEU F   8      10.756  -5.835 -16.972  1.00 50.00
ATOM   2526  CD1 LEU F   8      12.229  -5.501 -16.715  1.00 50.00
ATOM   2527  CD2 LEU F   8      10.189  -5.005 -18.123  1.00 50.00
ATOM   2528  N   HIS F   9       8.831  -8.106 -14.803  1.00 50.00
ATOM   2529  CA  HIS F   9       7.947  -7.819 -13.661  1.00 50.00
ATOM   2530  C   HIS F   9       8.329  -8.645 -12.422  1.00 50.00
ATOM   2531  O   HIS F   9       8.424  -8.100 -11.327  1.00 50.00
ATOM   2532  CB  HIS F   9       6.491  -8.092 -14.042  1.00 50.00
ATOM   2533  CG  HIS F   9       5.546  -7.641 -12.924  1.00 50.00
ATOM   2534  ND1 HIS F   9       5.531  -6.438 -12.357  1.00 50.00
ATOM   2535  CD2 HIS F   9       4.669  -8.410 -12.287  1.00 50.00
ATOM   2536  CE1 HIS F   9       4.638  -6.462 -11.373  1.00 50.00
ATOM   2537  NE2 HIS F   9       4.104  -7.680 -11.329  1.00 50.00
ATOM   2538  N   ALA F  10       8.630  -9.927 -12.652  1.00 50.00
ATOM   2539  CA  ALA F  10       9.069 -10.856 -11.593  1.00 50.00
ATOM   2540  C   ALA F  10      10.367 -10.379 -10.920  1.00 50.00
ATOM   2541  O   ALA F  10      10.461 -10.368  -9.694  1.00 50.00
ATOM   2542  CB  ALA F  10       9.269 -12.254 -12.185  1.00 50.00
ATOM   2543  N   ALA F  11      11.257  -9.811 -11.732  1.00 50.00
ATOM   2544  CA  ALA F  11      12.520  -9.202 -11.271  1.00 50.00
ATOM   2545  C   ALA F  11      12.264  -7.936 -10.439  1.00 50.00
ATOM   2546  O   ALA F  11      12.852  -7.760  -9.371  1.00 50.00
ATOM   2547  CB  ALA F  11      13.399  -8.860 -12.477  1.00 50.00
ATOM   2548  N   SER F  12      11.289  -7.146 -10.875  1.00 50.00
ATOM   2549  CA  SER F  12      10.872  -5.904 -10.192  1.00 50.00
ATOM   2550  C   SER F  12      10.302  -6.181  -8.790  1.00 50.00
ATOM   2551  O   SER F  12      10.768  -5.618  -7.800  1.00 50.00
ATOM   2552  CB  SER F  12       9.835  -5.160 -11.037  1.00 50.00
ATOM   2553  OG  SER F  12       9.445  -3.959 -10.368  1.00 50.00
ATOM   2554  N   ALA F  13       9.390  -7.152  -8.727  1.00 50.00
ATOM   2555  CA  ALA F  13       8.775  -7.605  -7.461  1.00 50.00
ATOM   2556  C   ALA F  13       9.807  -8.216  -6.503  1.00 50.00
ATOM   2557  O   ALA F  13       9.763  -7.964  -5.297  1.00 50.00
ATOM   2558  CB  ALA F  13       7.685  -8.630  -7.768  1.00 50.00
ATOM   2559  N   ALA F  14      10.799  -8.891  -7.071  1.00 50.00
ATOM   2560  CA  ALA F  14      11.932  -9.479  -6.328  1.00 50.00
ATOM   2561  C   ALA F  14      12.890  -8.429  -5.733  1.00 50.00
ATOM   2562  O   ALA F  14      13.775  -8.762  -4.947  1.00 50.00
ATOM   2563  CB  ALA F  14      12.696 -10.426  -7.255  1.00 50.00
ATOM   2564  N   SER F  15      12.686  -7.168  -6.108  1.00 50.00
ATOM   2565  CA  SER F  15      13.544  -6.044  -5.701  1.00 50.00
ATOM   2566  C   SER F  15      12.741  -5.110  -4.719  1.00 50.00
ATOM   2567  O   SER F  15      11.919  -5.518  -3.982  1.00 50.00
ATOM   2568  CB  SER F  15      14.076  -5.375  -6.970  1.00 50.00
ATOM   2569  OG  SER F  15      14.933  -4.269  -6.646  1.00 50.00
ATOM   2570  N   CYS F  16      13.070  -3.801  -4.867  1.00 50.00
ATOM   2571  CA  CYS F  16      12.491  -2.707  -4.062  1.00 50.00
ATOM   2572  C   CYS F  16      10.974  -2.683  -4.148  1.00 50.00
ATOM   2573  O   CYS F  16      10.353  -3.003  -3.120  1.00 50.00
ATOM   2574  CB  CYS F  16      13.101  -1.377  -4.535  1.00 50.00
ATOM   2575  SG  CYS F  16      12.809  -1.003  -6.303  1.00 50.00
ATOM   2576  N   ASN F  17      10.435  -2.745  -5.357  1.00 50.00
ATOM   2577  CA  ASN F  17       8.992  -2.577  -5.615  1.00 50.00
ATOM   2578  C   ASN F  17       8.076  -3.602  -4.923  1.00 50.00
ATOM   2579  O   ASN F  17       6.880  -3.345  -4.738  1.00 50.00
ATOM   2580  CB  ASN F  17       8.680  -2.432  -7.107  1.00 50.00
ATOM   2581  CG  ASN F  17       7.217  -2.034  -7.314  1.00 50.00
ATOM   2582  OD1 ASN F  17       6.768  -0.947  -6.956  1.00 50.00
ATOM   2583  ND2 ASN F  17       6.440  -2.938  -7.854  1.00 50.00
ATOM   2584  N   GLY F  18       8.641  -4.759  -4.615  1.00 50.00
ATOM   2585  CA  GLY F  18       7.885  -5.844  -3.967  1.00 50.00
ATOM   2586  C   GLY F  18       8.463  -6.184  -2.593  1.00 50.00
ATOM   2587  O   GLY F  18       8.189  -5.525  -1.599  1.00 50.00
ATOM   2588  N   PHE F  19       9.449  -7.078  -2.652  1.00 50.00
ATOM   2589  CA  PHE F  19      10.054  -7.713  -1.469  1.00 50.00
ATOM   2590  C   PHE F  19      10.569  -6.707  -0.430  1.00 50.00
ATOM   2591  O   PHE F  19      10.167  -6.735   0.737  1.00 50.00
ATOM   2592  CB  PHE F  19      11.191  -8.622  -1.951  1.00 50.00
ATOM   2593  CG  PHE F  19      11.805  -9.394  -0.785  1.00 50.00
ATOM   2594  CD1 PHE F  19      11.160 -10.529  -0.315  1.00 50.00
ATOM   2595  CD2 PHE F  19      12.993  -8.968  -0.201  1.00 50.00
ATOM   2596  CE1 PHE F  19      11.711 -11.245   0.737  1.00 50.00
ATOM   2597  CE2 PHE F  19      13.543  -9.690   0.849  1.00 50.00
ATOM   2598  CZ  PHE F  19      12.904 -10.834   1.316  1.00 50.00
ATOM   2599  N   LEU F  20      11.360  -5.757  -0.911  1.00 50.00
ATOM   2600  CA  LEU F  20      11.974  -4.741  -0.044  1.00 50.00
ATOM   2601  C   LEU F  20      10.970  -3.719   0.521  1.00 50.00
ATOM   2602  O   LEU F  20      11.191  -3.147   1.585  1.00 50.00
ATOM   2603  CB  LEU F  20      13.121  -4.063  -0.789  1.00 50.00
ATOM   2604  CG  LEU F  20      14.051  -3.270   0.133  1.00 50.00
ATOM   2605  CD1 LEU F  20      14.691  -4.153   1.212  1.00 50.00
ATOM   2606  CD2 LEU F  20      15.135  -2.630  -0.731  1.00 50.00
ATOM   2607  N   TYR F  21       9.877  -3.510  -0.196  1.00 50.00
ATOM   2608  CA  TYR F  21       8.786  -2.633   0.293  1.00 50.00
ATOM   2609  C   TYR F  21       8.007  -3.251   1.419  1.00 50.00
ATOM   2610  O   TYR F  21       7.810  -2.587   2.467  1.00 50.00
ATOM   2611  CB  TYR F  21       7.805  -2.244  -0.813  1.00 50.00
ATOM   2612  CG  TYR F  21       8.404  -1.255  -1.818  1.00 50.00
ATOM   2613  CD1 TYR F  21       9.676  -0.752  -1.685  1.00 50.00
ATOM   2614  CD2 TYR F  21       7.665  -0.984  -2.970  1.00 50.00
ATOM   2615  CE1 TYR F  21      10.274  -0.054  -2.719  1.00 50.00
ATOM   2616  CE2 TYR F  21       8.245  -0.201  -3.976  1.00 50.00
ATOM   2617  CZ  TYR F  21       9.529   0.228  -3.871  1.00 50.00
ATOM   2618  OH  TYR F  21      10.171   0.829  -4.913  1.00 50.00
ATOM   2619  N   PHE F  22       7.653  -4.485   1.358  1.00 50.00
ATOM   2620  CA  PHE F  22       6.867  -5.078   2.439  1.00 50.00
ATOM   2621  C   PHE F  22       7.614  -5.460   3.706  1.00 50.00
ATOM   2622  O   PHE F  22       7.037  -5.539   4.788  1.00 50.00
ATOM   2623  CB  PHE F  22       6.052  -6.255   2.009  1.00 50.00
ATOM   2624  CG  PHE F  22       6.642  -7.385   1.214  1.00 50.00
ATOM   2625  CD1 PHE F  22       6.923  -8.526   1.925  1.00 50.00
ATOM   2626  CD2 PHE F  22       6.520  -7.411  -0.178  1.00 50.00
ATOM   2627  CE1 PHE F  22       7.089  -9.722   1.264  1.00 50.00
ATOM   2628  CE2 PHE F  22       6.684  -8.612  -0.841  1.00 50.00
ATOM   2629  CZ  PHE F  22       6.975  -9.764  -0.130  1.00 50.00
ATOM   2630  N   VAL F  23       8.909  -5.682   3.522  1.00 50.00
ATOM   2631  CA  VAL F  23       9.789  -5.967   4.662  1.00 50.00
ATOM   2632  C   VAL F  23       9.768  -4.786   5.640  1.00 50.00
ATOM   2633  O   VAL F  23       9.643  -5.014   6.838  1.00 50.00
ATOM   2634  CB  VAL F  23      11.212  -6.341   4.210  1.00 50.00
ATOM   2635  CG1 VAL F  23      11.989  -5.184   3.585  1.00 50.00
ATOM   2636  CG2 VAL F  23      12.014  -6.909   5.381  1.00 50.00
ATOM   2637  N   ILE F  24       9.658  -3.566   5.120  1.00 50.00
ATOM   2638  CA  ILE F  24       9.679  -2.347   5.952  1.00 50.00
ATOM   2639  C   ILE F  24       8.423  -2.304   6.847  1.00 50.00
ATOM   2640  O   ILE F  24       8.546  -2.085   8.050  1.00 50.00
ATOM   2641  CB  ILE F  24       9.813  -1.067   5.105  1.00 50.00
ATOM   2642  CG1 ILE F  24       8.458  -0.784   4.458  1.00 50.00
ATOM   2643  CG2 ILE F  24      11.007  -1.138   4.135  1.00 50.00
ATOM   2644  CD1 ILE F  24       8.333   0.243   3.384  1.00 50.00
ATOM   2645  N   PHE F  25       7.279  -2.665   6.275  1.00 50.00
ATOM   2646  CA  PHE F  25       5.980  -2.710   6.973  1.00 50.00
ATOM   2647  C   PHE F  25       6.011  -3.798   8.046  1.00 50.00
ATOM   2648  O   PHE F  25       5.503  -3.605   9.152  1.00 50.00
ATOM   2649  CB  PHE F  25       4.855  -3.001   5.977  1.00 50.00
ATOM   2650  CG  PHE F  25       4.768  -1.987   4.829  1.00 50.00
ATOM   2651  CD1 PHE F  25       5.035  -0.643   5.038  1.00 50.00
ATOM   2652  CD2 PHE F  25       4.496  -2.439   3.546  1.00 50.00
ATOM   2653  CE1 PHE F  25       5.035   0.253   3.973  1.00 50.00
ATOM   2654  CE2 PHE F  25       4.511  -1.546   2.482  1.00 50.00
ATOM   2655  CZ  PHE F  25       4.774  -0.200   2.694  1.00 50.00
ATOM   2656  N   PHE F  26       6.775  -4.835   7.739  1.00 50.00
ATOM   2657  CA  PHE F  26       6.979  -5.987   8.622  1.00 50.00
ATOM   2658  C   PHE F  26       7.840  -5.658   9.854  1.00 50.00
ATOM   2659  O   PHE F  26       7.445  -5.893  10.986  1.00 50.00
ATOM   2660  CB  PHE F  26       7.617  -7.112   7.806  1.00 50.00
ATOM   2661  CG  PHE F  26       7.444  -8.448   8.518  1.00 50.00
ATOM   2662  CD1 PHE F  26       6.168  -8.839   8.885  1.00 50.00
ATOM   2663  CD2 PHE F  26       8.533  -9.277   8.768  1.00 50.00
ATOM   2664  CE1 PHE F  26       5.989 -10.067   9.491  1.00 50.00
ATOM   2665  CE2 PHE F  26       8.338 -10.514   9.369  1.00 50.00
ATOM   2666  CZ  PHE F  26       7.058 -10.914   9.729  1.00 50.00
ATOM   2667  N   VAL F  27       8.960  -4.977   9.601  1.00 50.00
ATOM   2668  CA  VAL F  27       9.971  -4.687  10.635  1.00 50.00
ATOM   2669  C   VAL F  27       9.739  -3.369  11.398  1.00 50.00
ATOM   2670  O   VAL F  27      10.009  -3.294  12.582  1.00 50.00
ATOM   2671  CB  VAL F  27      11.398  -4.842  10.062  1.00 50.00
ATOM   2672  CG1 VAL F  27      11.569  -4.100   8.747  1.00 50.00
ATOM   2673  CG2 VAL F  27      12.518  -4.413  11.017  1.00 50.00
ATOM   2674  N   ALA F  28       9.196  -2.358  10.703  1.00 50.00
ATOM   2675  CA  ALA F  28       8.881  -1.065  11.340  1.00 50.00
ATOM   2676  C   ALA F  28       7.874  -1.226  12.489  1.00 50.00
ATOM   2677  O   ALA F  28       8.079  -0.659  13.567  1.00 50.00
ATOM   2678  CB  ALA F  28       8.326  -0.095  10.296  1.00 50.00
ATOM   2679  N   ALA F  29       6.932  -2.149  12.311  1.00 50.00
ATOM   2680  CA  ALA F  29       5.928  -2.506  13.336  1.00 50.00
ATOM   2681  C   ALA F  29       6.582  -3.118  14.587  1.00 50.00
ATOM   2682  O   ALA F  29       6.353  -2.658  15.710  1.00 50.00
ATOM   2683  CB  ALA F  29       4.928  -3.496  12.734  1.00 50.00
ATOM   2684  N   TRP F  30       7.521  -4.023  14.340  1.00 50.00
ATOM   2685  CA  TRP F  30       8.331  -4.690  15.376  1.00 50.00
ATOM   2686  C   TRP F  30       9.234  -3.705  16.131  1.00 50.00
ATOM   2687  O   TRP F  30       9.330  -3.787  17.355  1.00 50.00
ATOM   2688  CB  TRP F  30       9.168  -5.781  14.704  1.00 50.00
ATOM   2689  CG  TRP F  30      10.197  -6.457  15.618  1.00 50.00
ATOM   2690  CD1 TRP F  30      11.441  -6.740  15.246  1.00 50.00
ATOM   2691  CD2 TRP F  30      10.034  -6.927  16.918  1.00 50.00
ATOM   2692  NE1 TRP F  30      12.065  -7.384  16.229  1.00 50.00
ATOM   2693  CE2 TRP F  30      11.239  -7.527  17.261  1.00 50.00
ATOM   2694  CE3 TRP F  30       8.961  -6.982  17.798  1.00 50.00
ATOM   2695  CZ2 TRP F  30      11.368  -8.190  18.474  1.00 50.00
ATOM   2696  CZ3 TRP F  30       9.085  -7.655  19.007  1.00 50.00
ATOM   2697  CH2 TRP F  30      10.291  -8.260  19.347  1.00 50.00
ATOM   2698  N   TYR F  31       9.755  -2.708  15.428  1.00 50.00
ATOM   2699  CA  TYR F  31      10.664  -1.697  15.998  1.00 50.00
ATOM   2700  C   TYR F  31      10.013  -0.869  17.120  1.00 50.00
ATOM   2701  O   TYR F  31      10.668  -0.564  18.109  1.00 50.00
ATOM   2702  CB  TYR F  31      11.191  -0.779  14.891  1.00 50.00
ATOM   2703  CG  TYR F  31      12.281   0.164  15.410  1.00 50.00
ATOM   2704  CD1 TYR F  31      13.562  -0.326  15.631  1.00 50.00
ATOM   2705  CD2 TYR F  31      12.000   1.503  15.650  1.00 50.00
ATOM   2706  CE1 TYR F  31      14.560   0.520  16.097  1.00 50.00
ATOM   2707  CE2 TYR F  31      12.999   2.352  16.109  1.00 50.00
ATOM   2708  CZ  TYR F  31      14.277   1.858  16.338  1.00 50.00
ATOM   2709  OH  TYR F  31      15.242   2.686  16.816  1.00 50.00
ATOM   2710  N   ILE F  32       8.690  -0.686  17.013  1.00 50.00
ATOM   2711  CA  ILE F  32       7.902   0.113  17.976  1.00 50.00
ATOM   2712  C   ILE F  32       8.007  -0.449  19.408  1.00 50.00
ATOM   2713  O   ILE F  32       8.123   0.308  20.367  1.00 50.00
ATOM   2714  CB  ILE F  32       6.434   0.225  17.507  1.00 50.00
ATOM   2715  CG1 ILE F  32       6.370   0.817  16.086  1.00 50.00
ATOM   2716  CG2 ILE F  32       5.612   1.082  18.488  1.00 50.00
ATOM   2717  CD1 ILE F  32       4.981   0.795  15.433  1.00 50.00
ATOM   2718  N   LYS F  33       7.961  -1.777  19.527  1.00 50.00
ATOM   2719  CA  LYS F  33       8.101  -2.465  20.822  1.00 50.00
ATOM   2720  C   LYS F  33       9.222  -3.523  20.819  1.00 50.00
ATOM   2721  O   LYS F  33       9.280  -4.372  21.709  1.00 50.00
ATOM   2722  CB  LYS F  33       6.774  -3.135  21.198  1.00 50.00
ATOM   2723  CG  LYS F  33       5.659  -2.148  21.540  1.00 50.00
ATOM   2724  CD  LYS F  33       4.472  -2.923  22.115  1.00 50.00
ATOM   2725  CE  LYS F  33       3.255  -2.030  22.368  1.00 50.00
ATOM   2726  NZ  LYS F  33       3.533  -0.978  23.356  1.00 50.00
ATOM   2727  N   GLY F  34      10.234  -3.296  19.973  1.00 50.00
ATOM   2728  CA  GLY F  34      11.302  -4.295  19.729  1.00 50.00
ATOM   2729  C   GLY F  34      12.041  -4.675  21.014  1.00 50.00
ATOM   2730  O   GLY F  34      12.080  -5.846  21.406  1.00 50.00
ATOM   2731  N   ARG F  35      12.421  -3.644  21.747  1.00 50.00
ATOM   2732  CA  ARG F  35      13.154  -3.767  23.023  1.00 50.00
ATOM   2733  C   ARG F  35      12.390  -4.488  24.139  1.00 50.00
ATOM   2734  O   ARG F  35      12.963  -5.285  24.876  1.00 50.00
ATOM   2735  CB  ARG F  35      13.524  -2.379  23.553  1.00 50.00
ATOM   2736  CG  ARG F  35      14.482  -1.622  22.635  1.00 50.00
ATOM   2737  CD  ARG F  35      15.773  -2.423  22.460  1.00 50.00
ATOM   2738  NE  ARG F  35      15.860  -2.936  21.077  1.00 50.00
ATOM   2739  CZ  ARG F  35      16.973  -3.388  20.482  1.00 50.00
ATOM   2740  NH1 ARG F  35      18.127  -3.409  21.140  1.00 50.00
ATOM   2741  NH2 ARG F  35      17.003  -3.571  19.170  1.00 50.00
ATOM   2742  N   VAL F  36      11.094  -4.193  24.222  1.00 50.00
ATOM   2743  CA  VAL F  36      10.272  -4.537  25.396  1.00 50.00
ATOM   2744  C   VAL F  36       9.709  -5.979  25.421  1.00 50.00
ATOM   2745  O   VAL F  36       8.966  -6.354  26.308  1.00 50.00
ATOM   2746  CB  VAL F  36       9.176  -3.459  25.553  1.00 50.00
ATOM   2747  CG1 VAL F  36       8.081  -3.549  24.489  1.00 50.00
ATOM   2748  CG2 VAL F  36       8.566  -3.436  26.957  1.00 50.00
ATOM   2749  N   VAL F  37      10.084  -6.781  24.414  1.00 50.00
ATOM   2750  CA  VAL F  37       9.517  -8.133  24.316  1.00 50.00
ATOM   2751  C   VAL F  37      10.618  -9.180  24.573  1.00 50.00
ATOM   2752  O   VAL F  37      11.748  -9.021  24.114  1.00 50.00
ATOM   2753  CB  VAL F  37       8.799  -8.343  22.967  1.00 50.00
ATOM   2754  CG1 VAL F  37       7.905  -9.577  23.039  1.00 50.00
ATOM   2755  CG2 VAL F  37       7.876  -7.181  22.589  1.00 50.00
ATOM   2756  N   PRO F  38      10.302 -10.215  25.367  1.00 50.00
ATOM   2757  CA  PRO F  38      11.209 -11.344  25.639  1.00 50.00
ATOM   2758  C   PRO F  38      11.720 -12.010  24.353  1.00 50.00
ATOM   2759  O   PRO F  38      11.034 -12.090  23.336  1.00 50.00
ATOM   2760  CB  PRO F  38      10.365 -12.313  26.468  1.00 50.00
ATOM   2761  CG  PRO F  38       9.473 -11.373  27.274  1.00 50.00
ATOM   2762  CD  PRO F  38       9.134 -10.277  26.267  1.00 50.00
ATOM   2763  N   LEU F  39      12.857 -12.683  24.512  1.00 50.00
ATOM   2764  CA  LEU F  39      13.584 -13.338  23.406  1.00 50.00
ATOM   2765  C   LEU F  39      12.748 -14.373  22.630  1.00 50.00
ATOM   2766  O   LEU F  39      12.901 -14.506  21.423  1.00 50.00
ATOM   2767  CB  LEU F  39      14.875 -13.958  23.966  1.00 50.00
ATOM   2768  CG  LEU F  39      15.766 -14.672  22.935  1.00 50.00
ATOM   2769  CD1 LEU F  39      17.206 -14.696  23.444  1.00 50.00
ATOM   2770  CD2 LEU F  39      15.342 -16.130  22.717  1.00 50.00
ATOM   2771  N   ALA F  40      11.843 -15.068  23.328  1.00 50.00
ATOM   2772  CA  ALA F  40      11.026 -16.145  22.728  1.00 50.00
ATOM   2773  C   ALA F  40      10.276 -15.702  21.462  1.00 50.00
ATOM   2774  O   ALA F  40      10.336 -16.364  20.429  1.00 50.00
ATOM   2775  CB  ALA F  40      10.022 -16.661  23.762  1.00 50.00
ATOM   2776  N   THR F  41       9.775 -14.465  21.502  1.00 50.00
ATOM   2777  CA  THR F  41       9.022 -13.874  20.380  1.00 50.00
ATOM   2778  C   THR F  41       9.875 -13.554  19.142  1.00 50.00
ATOM   2779  O   THR F  41       9.385 -13.591  18.023  1.00 50.00
ATOM   2780  CB  THR F  41       8.273 -12.613  20.810  1.00 50.00
ATOM   2781  OG1 THR F  41       9.212 -11.640  21.269  1.00 50.00
ATOM   2782  CG2 THR F  41       7.222 -12.934  21.881  1.00 50.00
ATOM   2783  N   TYR F  42      11.177 -13.328  19.367  1.00 50.00
ATOM   2784  CA  TYR F  42      12.150 -13.035  18.293  1.00 50.00
ATOM   2785  C   TYR F  42      12.220 -14.173  17.267  1.00 50.00
ATOM   2786  O   TYR F  42      12.134 -13.944  16.057  1.00 50.00
ATOM   2787  CB  TYR F  42      13.563 -12.855  18.861  1.00 50.00
ATOM   2788  CG  TYR F  42      13.774 -11.583  19.689  1.00 50.00
ATOM   2789  CD1 TYR F  42      12.848 -11.150  20.626  1.00 50.00
ATOM   2790  CD2 TYR F  42      14.901 -10.818  19.428  1.00 50.00
ATOM   2791  CE1 TYR F  42      13.032  -9.948  21.286  1.00 50.00
ATOM   2792  CE2 TYR F  42      15.093  -9.612  20.096  1.00 50.00
ATOM   2793  CZ  TYR F  42      14.154  -9.181  21.016  1.00 50.00
ATOM   2794  OH  TYR F  42      14.329  -8.009  21.673  1.00 50.00
ATOM   2795  N   SER F  43      12.165 -15.394  17.799  1.00 50.00
ATOM   2796  CA  SER F  43      12.244 -16.633  16.998  1.00 50.00
ATOM   2797  C   SER F  43      11.114 -16.749  15.962  1.00 50.00
ATOM   2798  O   SER F  43      11.360 -17.134  14.820  1.00 50.00
ATOM   2799  CB  SER F  43      12.217 -17.851  17.922  1.00 50.00
ATOM   2800  OG  SER F  43      12.420 -19.034  17.149  1.00 50.00
ATOM   2801  N   LEU F  44       9.955 -16.188  16.314  1.00 50.00
ATOM   2802  CA  LEU F  44       8.742 -16.234  15.473  1.00 50.00
ATOM   2803  C   LEU F  44       8.948 -15.595  14.094  1.00 50.00
ATOM   2804  O   LEU F  44       8.713 -16.227  13.068  1.00 50.00
ATOM   2805  CB  LEU F  44       7.580 -15.536  16.193  1.00 50.00
ATOM   2806  CG  LEU F  44       7.311 -16.095  17.597  1.00 50.00
ATOM   2807  CD1 LEU F  44       6.180 -15.304  18.254  1.00 50.00
ATOM   2808  CD2 LEU F  44       6.973 -17.589  17.570  1.00 50.00
ATOM   2809  N   THR F  45       9.558 -14.414  14.111  1.00 50.00
ATOM   2810  CA  THR F  45       9.846 -13.642  12.884  1.00 50.00
ATOM   2811  C   THR F  45      11.095 -14.120  12.135  1.00 50.00
ATOM   2812  O   THR F  45      11.091 -14.168  10.895  1.00 50.00
ATOM   2813  CB  THR F  45      10.018 -12.155  13.201  1.00 50.00
ATOM   2814  OG1 THR F  45      11.039 -11.968  14.190  1.00 50.00
ATOM   2815  CG2 THR F  45       8.681 -11.538  13.613  1.00 50.00
ATOM   2816  N   GLY F  46      12.074 -14.597  12.897  1.00 50.00
ATOM   2817  CA  GLY F  46      13.422 -14.941  12.387  1.00 50.00
ATOM   2818  C   GLY F  46      13.400 -16.027  11.308  1.00 50.00
ATOM   2819  O   GLY F  46      13.847 -15.810  10.178  1.00 50.00
ATOM   2820  N   LEU F  47      12.812 -17.167  11.657  1.00 50.00
ATOM   2821  CA  LEU F  47      12.737 -18.334  10.760  1.00 50.00
ATOM   2822  C   LEU F  47      11.778 -18.107   9.569  1.00 50.00
ATOM   2823  O   LEU F  47      12.007 -18.565   8.464  1.00 50.00
ATOM   2824  CB  LEU F  47      12.327 -19.559  11.592  1.00 50.00
ATOM   2825  CG  LEU F  47      12.340 -20.906  10.849  1.00 50.00
ATOM   2826  CD1 LEU F  47      12.414 -22.039  11.870  1.00 50.00
ATOM   2827  CD2 LEU F  47      11.071 -21.136  10.019  1.00 50.00
ATOM   2828  N   TRP F  48      10.736 -17.306   9.838  1.00 50.00
ATOM   2829  CA  TRP F  48       9.556 -17.198   8.970  1.00 50.00
ATOM   2830  C   TRP F  48       9.812 -16.733   7.530  1.00 50.00
ATOM   2831  O   TRP F  48       9.156 -17.213   6.609  1.00 50.00
ATOM   2832  CB  TRP F  48       8.541 -16.274   9.639  1.00 50.00
ATOM   2833  CG  TRP F  48       7.125 -16.710   9.264  1.00 50.00
ATOM   2834  CD1 TRP F  48       6.638 -17.945   9.342  1.00 50.00
ATOM   2835  CD2 TRP F  48       6.086 -15.871   8.910  1.00 50.00
ATOM   2836  NE1 TRP F  48       5.337 -17.930   9.052  1.00 50.00
ATOM   2837  CE2 TRP F  48       4.967 -16.681   8.785  1.00 50.00
ATOM   2838  CE3 TRP F  48       6.008 -14.504   8.685  1.00 50.00
ATOM   2839  CZ2 TRP F  48       3.748 -16.117   8.438  1.00 50.00
ATOM   2840  CZ3 TRP F  48       4.793 -13.943   8.329  1.00 50.00
ATOM   2841  CH2 TRP F  48       3.667 -14.750   8.218  1.00 50.00
ATOM   2842  N   SER F  49      10.858 -15.921   7.334  1.00 50.00
ATOM   2843  CA  SER F  49      11.244 -15.442   5.989  1.00 50.00
ATOM   2844  C   SER F  49      11.479 -16.592   4.993  1.00 50.00
ATOM   2845  O   SER F  49      11.054 -16.546   3.854  1.00 50.00
ATOM   2846  CB  SER F  49      12.523 -14.601   6.037  1.00 50.00
ATOM   2847  OG  SER F  49      12.323 -13.459   6.869  1.00 50.00
ATOM   2848  N   PHE F  50      12.008 -17.698   5.548  1.00 50.00
ATOM   2849  CA  PHE F  50      12.367 -18.896   4.773  1.00 50.00
ATOM   2850  C   PHE F  50      11.131 -19.650   4.287  1.00 50.00
ATOM   2851  O   PHE F  50      11.111 -20.135   3.162  1.00 50.00
ATOM   2852  CB  PHE F  50      13.262 -19.815   5.613  1.00 50.00
ATOM   2853  CG  PHE F  50      14.668 -19.241   5.873  1.00 50.00
ATOM   2854  CD1 PHE F  50      14.909 -17.881   5.988  1.00 50.00
ATOM   2855  CD2 PHE F  50      15.730 -20.130   5.996  1.00 50.00
ATOM   2856  CE1 PHE F  50      16.190 -17.393   6.223  1.00 50.00
ATOM   2857  CE2 PHE F  50      17.014 -19.645   6.229  1.00 50.00
ATOM   2858  CZ  PHE F  50      17.238 -18.276   6.343  1.00 50.00
ATOM   2859  N   SER F  51      10.080 -19.607   5.103  1.00 50.00
ATOM   2860  CA  SER F  51       8.766 -20.178   4.759  1.00 50.00
ATOM   2861  C   SER F  51       8.028 -19.319   3.724  1.00 50.00
ATOM   2862  O   SER F  51       7.449 -19.843   2.775  1.00 50.00
ATOM   2863  CB  SER F  51       7.888 -20.294   6.006  1.00 50.00
ATOM   2864  OG  SER F  51       8.545 -21.113   6.976  1.00 50.00
ATOM   2865  N   LEU F  52       8.203 -18.004   3.841  1.00 50.00
ATOM   2866  CA  LEU F  52       7.492 -17.027   3.001  1.00 50.00
ATOM   2867  C   LEU F  52       7.869 -17.118   1.520  1.00 50.00
ATOM   2868  O   LEU F  52       7.022 -17.372   0.662  1.00 50.00
ATOM   2869  CB  LEU F  52       7.753 -15.614   3.534  1.00 50.00
ATOM   2870  CG  LEU F  52       6.657 -14.659   3.063  1.00 50.00
ATOM   2871  CD1 LEU F  52       5.333 -15.114   3.674  1.00 50.00
ATOM   2872  CD2 LEU F  52       6.984 -13.215   3.445  1.00 50.00
ATOM   2873  N   LEU F  53       9.170 -17.036   1.276  1.00 50.00
ATOM   2874  CA  LEU F  53       9.740 -17.133  -0.081  1.00 50.00
ATOM   2875  C   LEU F  53       9.617 -18.536  -0.681  1.00 50.00
ATOM   2876  O   LEU F  53       9.517 -18.699  -1.901  1.00 50.00
ATOM   2877  CB  LEU F  53      11.209 -16.705  -0.051  1.00 50.00
ATOM   2878  CG  LEU F  53      11.380 -15.256   0.419  1.00 50.00
ATOM   2879  CD1 LEU F  53      12.869 -14.921   0.515  1.00 50.00
ATOM   2880  CD2 LEU F  53      10.666 -14.279  -0.523  1.00 50.00
ATOM   2881  N   LEU F  54       9.638 -19.525   0.197  1.00 50.00
ATOM   2882  CA  LEU F  54       9.516 -20.944  -0.182  1.00 50.00
ATOM   2883  C   LEU F  54       8.118 -21.292  -0.703  1.00 50.00
ATOM   2884  O   LEU F  54       7.970 -22.178  -1.547  1.00 50.00
ATOM   2885  CB  LEU F  54       9.862 -21.822   1.021  1.00 50.00
ATOM   2886  CG  LEU F  54       9.931 -23.316   0.687  1.00 50.00
ATOM   2887  CD1 LEU F  54      11.013 -23.615  -0.356  1.00 50.00
ATOM   2888  CD2 LEU F  54      10.183 -24.108   1.968  1.00 50.00
ATOM   2889  N   LEU F  55       7.125 -20.586  -0.182  1.00 50.00
ATOM   2890  CA  LEU F  55       5.720 -20.775  -0.567  1.00 50.00
ATOM   2891  C   LEU F  55       5.511 -20.560  -2.077  1.00 50.00
ATOM   2892  O   LEU F  55       4.768 -21.303  -2.721  1.00 50.00
ATOM   2893  CB  LEU F  55       4.884 -19.774   0.222  1.00 50.00
ATOM   2894  CG  LEU F  55       3.408 -20.035  -0.045  1.00 50.00
ATOM   2895  CD1 LEU F  55       2.840 -21.124   0.864  1.00 50.00
ATOM   2896  CD2 LEU F  55       2.662 -18.727   0.071  1.00 50.00
ATOM   2897  N   ALA F  56       6.099 -19.477  -2.569  1.00 50.00
ATOM   2898  CA  ALA F  56       6.106 -19.113  -3.992  1.00 50.00
ATOM   2899  C   ALA F  56       7.408 -18.353  -4.283  1.00 50.00
ATOM   2900  O   ALA F  56       7.740 -17.399  -3.587  1.00 50.00
ATOM   2901  CB  ALA F  56       4.877 -18.271  -4.346  1.00 50.00
ATOM   2902  N   LEU F  57       8.152 -18.712  -5.329  1.00 50.00
ATOM   2903  CA  LEU F  57       7.875 -19.713  -6.383  1.00 50.00
ATOM   2904  C   LEU F  57       6.706 -19.329  -7.323  1.00 50.00
ATOM   2905  O   LEU F  57       5.602 -19.863  -7.251  1.00 50.00
ATOM   2906  CB  LEU F  57       7.758 -21.148  -5.830  1.00 50.00
ATOM   2907  CG  LEU F  57       7.664 -22.199  -6.936  1.00 50.00
ATOM   2908  CD1 LEU F  57       8.990 -22.293  -7.696  1.00 50.00
ATOM   2909  CD2 LEU F  57       7.253 -23.548  -6.346  1.00 50.00
ATOM   2910  N   PRO F  58       6.975 -18.358  -8.217  1.00 50.00
ATOM   2911  CA  PRO F  58       6.073 -18.022  -9.334  1.00 50.00
ATOM   2912  C   PRO F  58       6.056 -19.197 -10.324  1.00 50.00
ATOM   2913  O   PRO F  58       6.993 -19.985 -10.381  1.00 50.00
ATOM   2914  CB  PRO F  58       6.716 -16.800  -9.998  1.00 50.00
ATOM   2915  CG  PRO F  58       7.512 -16.154  -8.868  1.00 50.00
ATOM   2916  CD  PRO F  58       8.062 -17.366  -8.123  1.00 50.00
ATOM   2917  N   GLN F  59       4.992 -19.271 -11.127  1.00 50.00
ATOM   2918  CA  GLN F  59       4.920 -20.266 -12.218  1.00 50.00
ATOM   2919  C   GLN F  59       6.105 -20.085 -13.189  1.00 50.00
ATOM   2920  O   GLN F  59       6.565 -18.985 -13.449  1.00 50.00
ATOM   2921  CB  GLN F  59       3.584 -20.181 -12.967  1.00 50.00
ATOM   2922  CG  GLN F  59       3.352 -18.839 -13.671  1.00 50.00
ATOM   2923  CD  GLN F  59       2.055 -18.856 -14.472  1.00 50.00
ATOM   2924  OE1 GLN F  59       0.956 -18.995 -13.949  1.00 50.00
ATOM   2925  NE2 GLN F  59       2.169 -18.698 -15.770  1.00 50.00
ATOM   2926  N   GLN F  60       6.516 -21.214 -13.776  1.00 50.00
ATOM   2927  CA  GLN F  60       7.690 -21.239 -14.657  1.00 50.00
ATOM   2928  C   GLN F  60       7.255 -21.137 -16.123  1.00 50.00
ATOM   2929  O   GLN F  60       6.420 -21.901 -16.606  1.00 50.00
ATOM   2930  CB  GLN F  60       8.450 -22.539 -14.390  1.00 50.00
ATOM   2931  CG  GLN F  60       9.799 -22.581 -15.110  1.00 50.00
ATOM   2932  CD  GLN F  60      10.542 -23.869 -14.778  1.00 50.00
ATOM   2933  OE1 GLN F  60      10.023 -24.977 -14.851  1.00 50.00
ATOM   2934  NE2 GLN F  60      11.786 -23.746 -14.402  1.00 50.00
ATOM   2935  N   ALA F  61       7.888 -20.192 -16.806  1.00 50.00
ATOM   2936  CA  ALA F  61       7.620 -19.914 -18.229  1.00 50.00
ATOM   2937  C   ALA F  61       8.257 -20.940 -19.177  1.00 50.00
ATOM   2938  O   ALA F  61       7.771 -21.103 -20.300  1.00 50.00
ATOM   2939  CB  ALA F  61       8.120 -18.510 -18.570  1.00 50.00
ATOM   2940  N   TYR F  62       9.362 -21.537 -18.745  1.00 50.00
ATOM   2941  CA  TYR F  62      10.198 -22.442 -19.569  1.00 50.00
ATOM   2942  C   TYR F  62      10.726 -21.688 -20.798  1.00 50.00
ATOM   2943  O   TYR F  62      10.281 -21.853 -21.935  1.00 50.00
ATOM   2944  CB  TYR F  62       9.414 -23.694 -19.988  1.00 50.00
ATOM   2945  CG  TYR F  62       9.092 -24.596 -18.801  1.00 50.00
ATOM   2946  CD1 TYR F  62      10.025 -25.558 -18.452  1.00 50.00
ATOM   2947  CD2 TYR F  62       7.872 -24.518 -18.143  1.00 50.00
ATOM   2948  CE1 TYR F  62       9.734 -26.466 -17.444  1.00 50.00
ATOM   2949  CE2 TYR F  62       7.578 -25.427 -17.132  1.00 50.00
ATOM   2950  CZ  TYR F  62       8.511 -26.403 -16.795  1.00 50.00
ATOM   2951  OH  TYR F  62       8.220 -27.325 -15.841  1.00 50.00
ATOM   2952  N   ALA F  63      11.682 -20.811 -20.520  1.00 50.00
ATOM   2953  CA  ALA F  63      12.282 -19.938 -21.549  1.00 50.00
ATOM   2954  C   ALA F  63      13.684 -20.415 -21.965  1.00 50.00
ATOM   2955  O   ALA F  63      14.014 -20.240 -23.157  1.00 50.00
ATOM   2956  CB  ALA F  63      12.341 -18.504 -21.014  1.00 50.00
ATOM   2957  OXT ALA F  64      14.387 -20.941 -21.071  1.00 99.99
TER    2958      ALA F  64                                        
END
